# Supplementary material for: Transcriptome Profiling of Potato (Solanum tuberosum L.) Responses to Root-Knot Nematode (Meloidogyne javanica) Infestation during A Compatible Interaction
Source: Microorganisms. 2020 Sep 21;8(9):1443. doi: 10.3390/microorganisms8091443 (PMC7563278; doi:10.3390/microorganisms8091443)
Supplement: Supplementary file 1 [file microorganisms-08-01443-s001.zip]

Archive with 10 entries (8 files):
- microorganisms-919124-SI/
- microorganisms-919124-SI/Supplememtary Materials/
- microorganisms-919124-SI/Supplememtary Materials/Figure S1 png.jpg
- microorganisms-919124-SI/Supplememtary Materials/Figure S2 png.jpg
- microorganisms-919124-SI/Supplememtary Materials/Table S1.xlsx
- microorganisms-919124-SI/Supplememtary Materials/Table S2.xlsx
- microorganisms-919124-SI/Supplememtary Materials/Table S3.xlsx
- microorganisms-919124-SI/Supplememtary Materials/Table S4.xlsx
- microorganisms-919124-SI/Supplememtary Materials/Table S5.xlsx
- microorganisms-919124-SI/Supplememtary Materials/Table S6.xlsx
