# Supplementary material for: Transcriptome Profiling of Potato (Solanum tuberosum L.) Responses to Root-Knot Nematode (Meloidogyne javanica) Infestation during A Compatible Interaction
Source: Microorganisms. 2020 Sep 21;8(9):1443. doi: 10.3390/microorganisms8091443 (PMC7563278; doi:10.3390/microorganisms8091443)
Supplement: Supplementary file 1 [file microorganisms-08-01443-s001.zip › microorganisms-919124-SI/Supplememtary Materials/Table S1.xlsx]

## Sheet: Table S1
Table S1: List of primer used for RT-qPCR for validation of RNA-seq results
Gene ID	Description	Primer sequence
PGSC0003DMG400021623	Amino acid transporter	GGCTCATTAGTTGGTGTTGGG	F
		GCCCTCTTCAGACTTTTCGC	R
PGSC0003DMG400012318	WRKY29	CAACAACAAGTGGTGGCTCC	F
		CATCCCTTTGAACTGCTGCAC	R
PGSC0003DMG400026191	Scarecrow-like protein	TGGGTGCTCAACAATTTGGC	F
		CCCTGCTAGCTCAGTCACAC	R
PGSC0003DMG400021856	GlutaRedoxin	AATGTCTTGGAGCGAACCCC	F
		CTCCGAACAACTCTCCTCCG	R
PGSC0003DMG400006480	jasmonate-zim-domain protein 10	CGTCGTCGTTGCCTCTTCTT	F
		CTGTTGATTGCCTCCTTGTGC	R
PGSC0003DMG400029672	auxin-induced protein	TGGGAAGAGTTTTGGGAGGGG	F
		GTTGGTCCTTGCTCTTGCCC	R
18s rRNA	18s rRNA	TGCATGGCCGTTCTTAGTTG	F
		AAACTTCCGCGGCCTAAAAG	R
PGSC0003DMG400012522	Elongation factor 1-α (ef1α)	TGTTGAGATGCACCACGAAG	F
		AGGCAACAAAACCACGCTTC	R
