# Supplementary material for: Transcriptome Profiling of Potato (Solanum tuberosum L.) Responses to Root-Knot Nematode (Meloidogyne javanica) Infestation during A Compatible Interaction
Source: Microorganisms. 2020 Sep 21;8(9):1443. doi: 10.3390/microorganisms8091443 (PMC7563278; doi:10.3390/microorganisms8091443)
Supplement: Supplementary file 1 [file microorganisms-08-01443-s001.zip › microorganisms-919124-SI/Supplememtary Materials/Table S2.xlsx]

## Sheet: Table S2
Table S2: Mapping summary of RNA-Seq reads from Solanum tuberosum samples using the reference genome (v4.03)
Stage	Replicate	Unmapped Reads	Multiple Matches	Uniquely Mapped Reads	% Uniquely Mapped	Total Mapped reads	% Total Mapped	Total Reads Inputs
0 dpi	M_0R2	4413489	12508936	5695885	31.2878	18204821	80.4871	22618310
	M_0R3	6499872	16232887	7106158	30.4475	23339045	78.2168	29838917
3 dpi	M_3R1	3527922	11406789	6698787	36.9985	18105576	83.6923	21633498
	M_3R3	2889114	10910862	7069344	39.3174	17980206	86.1562	20869320
7 dpi	M_7R2	4030314	11783032	6863606	36.8088	18646638	82.2273	22676952
	M_7R3	3188852	11886250	6533647	35.4706	18419897	85.2428	21608749
