# Supplementary material for: Transcriptome Profiling of Potato (Solanum tuberosum L.) Responses to Root-Knot Nematode (Meloidogyne javanica) Infestation during A Compatible Interaction
Source: Microorganisms. 2020 Sep 21;8(9):1443. doi: 10.3390/microorganisms8091443 (PMC7563278; doi:10.3390/microorganisms8091443)
Supplement: Supplementary file 1 [file microorganisms-08-01443-s001.zip › microorganisms-919124-SI/Supplememtary Materials/Table S3.xlsx]

## Sheet: Table S3
Table S3: Differentially expressed genes induced by Meloidogyne javanica at 3 and 7 dpi
GeneID	Description	LogFC (3dpi)	LogFC (7dpi)
PGSC0003DMG400019693	Transcription factor	-10.4651	-8.26286
PGSC0003DMG400015184	cytochrome P450	-10.2901	-10.2901
PGSC0003DMG400038366	dehydration-responsive element-binding protein	-10.1935	-10.1935
PGSC0003DMG400008368	glucan endo-1-3-beta-glucosidase	-10.0636	-5.44758
PGSC0003DMG400008255	Plastocyanin-like domain	-10.0328	0
PGSC0003DMG400015185	cytochrome P450	-9.86911	-9.82753
PGSC0003DMG400022741	Multidrug and toxin extrusion protein	-9.85949	-7.57262
PGSC0003DMG400015183	Cytochrome p450	-9.659	-9.659
PGSC0003DMG400002772	0	-9.49617	0
PGSC0003DMG401026923	2-oxoacid-dependent dioxygenase	-9.43278	-8.13149
PGSC0003DMG400001174	TIFY 5A-like	-9.40684	-7.33335
PGSC0003DMG400007995	Serpin peptidase inhibitor, clade	-9.13573	-9.13573
PGSC0003DMG400018427	myb domain protein	-9.07561	-7.72222
PGSC0003DMG400010762	Glutaredoxin	-8.92901	-6.62541
PGSC0003DMG400011098	oxidoreductase, 2OG-Fe(II) oxygenase family protein	-8.76808	-8.76808
PGSC0003DMG400005629	PLAC8 family	-8.58932	-6.29192
PGSC0003DMG400010359	Protein PHLOEM PROTEIN 2-LIKE	-8.54054	-5.87992
PGSC0003DMG400010815	PMEI	-8.5086	-4.80076
PGSC0003DMG400022949	alpha/beta hydrolase fold	-8.48126	0
PGSC0003DMG400005228	Glycerophosphodiester phosphodiesterase	-8.43752	-5.3001
PGSC0003DMG400006463	GDSL-like Lipase Acylhydrolase family protein	-8.39195	-4.72952
PGSC0003DMG401025807	Plastocyanin-like domain	-8.27552	-2.59087
PGSC0003DMG400015401	0	-8.26268	-4.30721
PGSC0003DMG400011251	serine threonine-protein kinase	-8.25702	-5.95904
PGSC0003DMG400008242	Plastocyanin-like domain	-8.25204	-3.56634
PGSC0003DMG400014024	xyloglucan endotransglucosylase hydrolase protein	-8.24823	-4.22365
PGSC0003DMG400016155	lanC-like protein	-8.21511	-6.84068
PGSC0003DMG400001178	TIFY 5A-like	-8.18758	-6.96448
PGSC0003DMG400022312	GDSL esterase lipase	-8.14552	-4.86879
PGSC0003DMG402008987	aspartic	-8.11134	-4.98343
PGSC0003DMG400015601	UDP-glycosyltransferase 74B1-like	-8.07605	-7.50354
PGSC0003DMG400008734	Transcription factor	-8.06388	-8.04176
PGSC0003DMG400040918	ethylene-responsive transcription factor ERF098-like	-8.06224	-5.46095
PGSC0003DMG400012653	lob domain-containing protein	-8.01498	0
PGSC0003DMG400015242	cytochrome P450	-8.00739	-8.5841
PGSC0003DMG400028608	Glucose and ribitol	-7.97062	-8.79312
PGSC0003DMG400007242	GDSL esterase lipase At1g29670-like	-7.94584	-9.30182
PGSC0003DMG400016033	Glutaredoxin	-7.94552	0
PGSC0003DMG400010357	Protein PHLOEM PROTEIN 2-LIKE	-7.9413	-3.10703
PGSC0003DMG400002259	CW-type Zinc Finger	-7.92893	-7.91024
PGSC0003DMG400012527	Transcription factor	-7.91336	-7.40568
PGSC0003DMG401028957	0	-7.90133	-7.90133
PGSC0003DMG400028972	domain-containing protein	-7.88435	-3.84647
PGSC0003DMG402008483	Wall-associated receptor kinase	-7.86039	-6.09274
PGSC0003DMG400017233	Transcription factor	-7.85753	0
PGSC0003DMG401029949	0	-7.82282	-3.21348
PGSC0003DMG400025668	Wall-associated receptor kinase	-7.75412	-4.6268
PGSC0003DMG400029838	mitochondrial chaperone	-7.73567	-6.94074
PGSC0003DMG400031791	pectinesterase	-7.70741	-4.42307
PGSC0003DMG400008781	TIFY 5A-like	-7.69228	-9.72777
PGSC0003DMG401018424	NAD(P)H-dependent oxidoreductase 1-like	-7.68862	0
PGSC0003DMG400018064	Cytochrome p450	-7.67794	0
PGSC0003DMG400021407	Phytosulfokines	-7.65071	-3.88475
PGSC0003DMG400015607	Iaa-amino acid hydrolase	-7.59357	-4.6819
PGSC0003DMG400008241	Plastocyanin-like domain	-7.58455	0
PGSC0003DMG400010764	Glutaredoxin	-7.57336	-4.43539
PGSC0003DMG400012017	pectin methylesterase inhibitor	-7.49384	-7.49384
PGSC0003DMG400015873	0	-7.46254	-3.32235
PGSC0003DMG400026825	TIFY 5A-like	-7.46222	-8.78043
PGSC0003DMG400003496	lob domain-containing protein	-7.41516	-2.80542
PGSC0003DMG400028700	dehydration-responsive element-binding protein	-7.3728	-10.4964
PGSC0003DMG400045092	AP2 ERF domain-containing transcription factor source	-7.3559	-7.3559
PGSC0003DMG400012237	Helix-loop-helix DNA-binding domain	-7.34858	-5.0496
PGSC0003DMG400004372	0	-7.28468	-7.28468
PGSC0003DMG400002068	Gibberellin 2-beta-dioxygenase	-7.2524	-7.2524
PGSC0003DMG400001052	Protease inhibitor/seed storage/LTP family	-7.25117	-4.96597
PGSC0003DMG400019143	Pfam:RnaseH	-7.24337	-7.24337
PGSC0003DMG400017513	Metallopeptidase M20 family	-7.22599	-7.22599
PGSC0003DMG400004138	lob domain-containing protein	-7.18601	-4.88833
PGSC0003DMG400010760	0	-7.16088	-6.96039
PGSC0003DMG400020423	Heavy metal-associated domain containing protein	-7.15815	-4.43918
PGSC0003DMG400013798	Serine-threonine protein kinase, plant-type	-7.12114	-4.80057
PGSC0003DMG400018965	early nodulin	-7.11416	0
PGSC0003DMG400011406	GLutaRedoXin	-7.08532	-6.01052
PGSC0003DMG400006364	LRR receptor-like serine threonine-protein kinase	-7.07586	-7.07586
PGSC0003DMG400024161	FAD binding domain	-7.06598	-3.03683
PGSC0003DMG400009139	Protein of unknown function (DUF581)	-7.06536	-8.88558
PGSC0003DMG402025807	Plastocyanin-like domain	-7.01071	-2.88275
PGSC0003DMG400001287	Glutamate decarboxylase	-7.00922	-3.34227
PGSC0003DMG400008492	leucine Rich Repeat	-7.00317	-5.68299
PGSC0003DMG400014580	0	-6.99457	-3.06743
PGSC0003DMG400000553	auxin-induced protein 5NG4-like	-6.9794	-4.69472
PGSC0003DMG400003434	xyloglucan endotransglucosylase hydrolase protein	-6.91292	-3.25033
PGSC0003DMG400030246	Transcription factor	-6.88422	-6.31947
PGSC0003DMG400023890	tryptophan aminotransferase-related protein 4-like	-6.85996	-8.72955
PGSC0003DMG400033107	Udp-glucose 6-dehydrogenase	-6.84542	-2.48348
PGSC0003DMG400006320	domain-containing protein	-6.84475	-6.84475
PGSC0003DMG400022888	TIFY	-6.7938	-5.42711
PGSC0003DMG400030623	transcription factor	-6.7697	-9.88961
PGSC0003DMG400012229	0	-6.74385	-4.24831
PGSC0003DMG400008782	TIFY 5A-like	-6.73398	-6.5347
PGSC0003DMG400018379	wound induced protein	-6.71158	0
PGSC0003DMG400012992	receptor-like protein kinase	-6.68983	-6.2565
PGSC0003DMG400026049	AP2	-6.66888	-7.1819
PGSC0003DMG400022649	0	-6.66762	-8.9442
PGSC0003DMG400006323	domain-containing protein	-6.66612	0
PGSC0003DMG400015579	UDP-glycosyltransferase 74B1-like	-6.66449	-6.46242
PGSC0003DMG400018378	wound induced protein	-6.65752	0
PGSC0003DMG400024537	aspartic	-6.63096	-6.13515
PGSC0003DMG400015730	glycosyl transferase family 17 protein	-6.60888	-4.84205
PGSC0003DMG400005783	harpin-induced protein 1 domain containing protein, expressed	-6.57701	0
PGSC0003DMG400023593	Transcription factor	-6.5747	-6.561
PGSC0003DMG400041045	AP2	-6.56257	-6.54133
PGSC0003DMG400019824	Transcription factor	-6.5501	-5.10155
PGSC0003DMG400005730	receptor-like protein kinase	-6.48816	0
PGSC0003DMG400015678	alcohol dehydrogenase	-6.48596	-3.82863
PGSC0003DMG400005007	Protein of unknown function, DUF604	-6.4844	-5.12701
PGSC0003DMG400010414	Peptide methionine sulfoxide reductase	-6.47668	-5.03662
PGSC0003DMG400022460	0	-6.46153	-4.67166
PGSC0003DMG402026939	Dehydrogenase	-6.43432	-4.09532
PGSC0003DMG400014802	aspartic	-6.41121	-7.08336
PGSC0003DMG400037065	aspartic protease At2g35615-like	-6.4094	-5.55898
PGSC0003DMG400010812	UDP-Glycosyltransferase	-6.37952	-6.02552
PGSC0003DMG401018257	Pfam:MuDR	-6.37786	-5.00311
PGSC0003DMG400026811	0	-6.35728	-3.2087
PGSC0003DMG400002937	leucine rich repeat	-6.30619	-7.36762
PGSC0003DMG400014110	lignin-forming anionic peroxidase-like	-6.30151	-5.31277
PGSC0003DMG400026261	Transcription factor	-6.29013	0
PGSC0003DMG400009021	gibberellin	-6.25433	-7.56473
PGSC0003DMG400015667	0	-6.23638	-4.33377
PGSC0003DMG400022397	cell division	-6.2221	-5.18395
PGSC0003DMG400021639	Remorin, N-terminal region	-6.2142	-8.25641
PGSC0003DMG400028971	C1 domain	-6.19841	-3.04506
PGSC0003DMG400000066	late embryogenesis abundant protein	-6.14383	-5.72358
PGSC0003DMG400036103	Catalyzes the formation of formate and 2-keto-4- methylthiobutyrate (KMTB) from 1,2-dihydroxy-3-keto-5- methylthiopentene (DHK-MTPene) (By similarity)	-6.11958	-3.19101
PGSC0003DMG400022658	0	-6.11728	-7.02114
PGSC0003DMG400034090	0	-6.10294	-3.60334
PGSC0003DMG400022217	endoribonuclease L-PSP family protein	-6.09166	0
PGSC0003DMG400009472	phosphoglycerate	-6.07225	-4.48199
PGSC0003DMG400004837	early flowering	-6.06726	-8.11664
PGSC0003DMG400028282	Myb-like DNA-binding domain	-6.0613	0
PGSC0003DMG400011381	Glutaredoxin	-6.05989	-3.43536
PGSC0003DMG400033565	Pfam:efhand	-6.04641	-3.96201
PGSC0003DMG400027645	gibberellin	-6.04222	-6.40659
PGSC0003DMG400045654	ATPase, Ca transporting, plasma membrane	-6.02927	-5.37699
PGSC0003DMG400025091	Domain of unknown function (DUF3511)	-6.00297	-2.64605
PGSC0003DMG400031477	resistance	-5.95454	-4.5662
PGSC0003DMG400019623	E3 ubiquitin-protein ligase	-5.94913	-4.17835
PGSC0003DMG400031842	0	-5.94496	-4.18201
PGSC0003DMG402028907	heat shock protein	-5.93992	-2.48059
PGSC0003DMG400024538	aspartic	-5.92632	-6.76203
PGSC0003DMG400020264	kelch repeat-containing protein At3g27220-like	-5.91015	-3.21961
PGSC0003DMG400028231	0	-5.88477	-4.97773
PGSC0003DMG400014267	Multidrug and toxin extrusion protein	-5.86935	-5.04074
PGSC0003DMG400006480	jasmonate-zim-domain protein 10	-5.84719	-3.94254
PGSC0003DMG400003287	flavonol sulfotransferase-like	-5.84636	-7.19447
PGSC0003DMG400009778	0	-5.82688	0
PGSC0003DMG400018081	WRKY transcription factor	-5.82353	-4.01551
PGSC0003DMG402002121	12-oxophytodienoate reductase	-5.82191	-5.24429
PGSC0003DMG400002272	AP2	-5.80696	0
PGSC0003DMG400003737	SANT	-5.76286	-3.77412
PGSC0003DMG400031059	0	-5.75516	-4.47072
PGSC0003DMG400019245	wound induced protein	-5.75486	0
PGSC0003DMG400001033	Protease inhibitor/seed storage/LTP family	-5.74779	-8.02442
PGSC0003DMG400030781	AP2	-5.70407	-7.13582
PGSC0003DMG400011379	GLutaRedoXin	-5.69988	-4.42144
PGSC0003DMG400015106	lignin-forming anionic peroxidase-like	-5.69834	-6.74003
PGSC0003DMG400028538	0	-5.67573	-6.70348
PGSC0003DMG400000715	0	-5.67092	-3.42221
PGSC0003DMG400020109	Protein of unknown function (DUF506)	-5.66915	-5.65944
PGSC0003DMG400003531	Dehydrin	-5.66879	-4.80704
PGSC0003DMG400000638	phosphotransfer protein	-5.65008	-4.77716
PGSC0003DMG400032243	Homocysteine s-methyltransferase	-5.6389	-2.6773
PGSC0003DMG400028965	0	-5.62858	-3.43432
PGSC0003DMG400002932	von Willebrand factor type A domain containing protein, expressed	-5.62238	-3.82273
PGSC0003DMG400032487	Protease inhibitor seed storage lipid transfer protein	-5.61949	0
PGSC0003DMG400012497	Transcription factor	-5.59745	-5.60106
PGSC0003DMG400026683	Indole-3-acetic acid-amido synthetase	-5.58687	-8.34835
PGSC0003DMG400014302	cytochrome P450	-5.57934	-4.7315
PGSC0003DMG400001713	0	-5.55409	-4.40275
PGSC0003DMG400010866	amino acid	-5.55328	-4.71112
PGSC0003DMG400016887	Allene oxide synthase	-5.54331	-6.1131
PGSC0003DMG400012525	AP2	-5.53302	-7.72617
PGSC0003DMG400012019	21 kDa protein-like	-5.53186	-4.4692
PGSC0003DMG400026967	miraculin-like	-5.52145	0
PGSC0003DMG400006907	UDP-glucoronosyl and UDP-glucosyl transferase	-5.52002	-2.34955
PGSC0003DMG400028222	0	-5.49714	-5.5192
PGSC0003DMG400027614	lignin-forming anionic peroxidase-like	-5.48402	-6.28878
PGSC0003DMG400010818	0	-5.47991	-8.00595
PGSC0003DMG402024548	0	-5.47149	-2.73721
PGSC0003DMG400011014	Catalyzes the transfer of the phosphorylinositol group from phosphatidylinositol (PI) to phytoceramide, an essential step in sphingolipid biosynthesis	-5.44382	-6.802
PGSC0003DMG400004996	UDP-glucose 4-epimerase	-5.43804	-4.16749
PGSC0003DMG400030593	0	-5.41875	-4.48515
PGSC0003DMG400000512	zinc finger AN1 domain-containing stress-associated protein	-5.41124	-4.77112
PGSC0003DMG400010809	invertase pectin methylesterase inhibitor family protein DC	-5.40595	-5.02903
PGSC0003DMG400016512	Aux IAA proteins are short-lived transcriptional factors that function as repressors of early auxin response genes at low auxin concentrations. Repression is thought to result from the interaction with auxin response factors (ARFs), proteins that bind to the auxin-responsive promoter element (AuxRE). Formation of heterodimers with ARF proteins may alter their ability to modulate early auxin respo…	-5.40443	-3.88559
PGSC0003DMG400030418	haloacid dehalogenase-like hydrolase family protein	-5.39676	-5.81343
PGSC0003DMG400022013	STS14 protein-like	-5.37621	-3.3891
PGSC0003DMG400010759	0	-5.36939	0
PGSC0003DMG400004538	AP2	-5.36606	-10.9169
PGSC0003DMG400005836	transcription factor	-5.3635	-4.46356
PGSC0003DMG400000193	1-aminocyclopropane-1-carboxylate synthase	-5.35304	-2.65632
PGSC0003DMG400024456	ATPase, Ca transporting, plasma membrane	-5.33422	-5.23899
PGSC0003DMG400044843	0	-5.32738	-3.52708
PGSC0003DMG400027551	0	-5.32605	-3.95013
PGSC0003DMG400008985	aspartic	-5.32009	-2.64414
PGSC0003DMG400039160	Cation transporting ATPase, C-terminus	-5.31343	-6.40366
PGSC0003DMG400028048	pectin methylesterase inhibitor	-5.30809	-7.59087
PGSC0003DMG400027289	Cis-zeatin O-glucosyltransferase	-5.30101	-4.98142
PGSC0003DMG400027349	0	-5.29624	0
PGSC0003DMG400002204	Pollen-specific protein	-5.29421	-5.23752
PGSC0003DMG400004037	Mitogen-activated protein kinase kinase kinase	-5.29183	-4.51904
PGSC0003DMG400009887	Hydrolyzes glycerol-phospholipids at the terminal phosphodiesteric bond (By similarity)	-5.29128	-4.80132
PGSC0003DMG400017298	Xyloglucan endotransglucosylase hydrolase protein	-5.2869	-4.42434
PGSC0003DMG400020606	abscisic acid receptor	-5.2803	-1.93086
PGSC0003DMG400013684	trans-cinnamate	-5.27015	0
PGSC0003DMG400010767	Glutaredoxin	-5.27	-2.89784
PGSC0003DMG400009965	L-ascorbate oxidase homolog	-5.26658	-3.41793
PGSC0003DMG400019766	lignin-forming anionic peroxidase-like	-5.26652	-4.93289
PGSC0003DMG400001413	Component of the FACT complex, a general chromatin factor that acts to reorganize nucleosomes. The FACT complex is involved in multiple processes that require DNA as a template such as mRNA elongation, DNA replication and DNA repair. During transcription elongation the FACT complex acts as a histone chaperone that both destabilizes and restores nucleosomal structure. It facilitates the passage of…	-5.2596	-4.62525
PGSC0003DMG400027631	gibberellin	-5.24392	-4.95746
PGSC0003DMG400018375	wound induced protein	-5.24246	0
PGSC0003DMG400007152	udp-glucuronic acid decarboxylase	-5.21968	-3.7935
PGSC0003DMG400022078	Inherit from KOG: WD repeatcontaining protein	-5.21272	-4.58107
PGSC0003DMG400020607	abscisic acid receptor	-5.21169	-1.91427
PGSC0003DMG400004018	Lipase (class 3)	-5.20756	-4.78913
PGSC0003DMG400028655	0	-5.20607	-5.19996
PGSC0003DMG400024474	Gibberellin regulated protein	-5.19879	-2.41194
PGSC0003DMG400020599	abscisic acid receptor	-5.17847	-1.90017
PGSC0003DMG400002473	Glutamate decarboxylase	-5.17726	-4.30426
PGSC0003DMG400030244	0	-5.17201	-5.20895
PGSC0003DMG400006461	GDSL-like Lipase Acylhydrolase family protein	-5.16525	-2.69345
PGSC0003DMG400030121	malic enzyme	-5.13568	-3.06174
PGSC0003DMG400002612	malic enzyme	-5.12406	0
PGSC0003DMG400019119	oxidoreductase, 2OG-Fe(II) oxygenase family protein	-5.09324	0
PGSC0003DMG400008984	aspartic	-5.08456	-2.54135
PGSC0003DMG400005641	Transcription factor	-5.08008	-4.01948
PGSC0003DMG400030311	Zinc finger protein	-5.07835	-4.20839
PGSC0003DMG400002290	early-responsive to dehydration 4	-5.07505	-5.67848
PGSC0003DMG400016828	phosphate-induced protein 1 conserved region domain containing protein, expressed	-5.07192	-3.94896
PGSC0003DMG400024665	receptor-like protein kinase	-5.06931	-4.93464
PGSC0003DMG400006663	abscisic stress-ripening protein	-5.06716	-4.76025
PGSC0003DMG401027085	0	-5.05819	-5.43369
PGSC0003DMG400030340	heat shock protein	-5.05366	-4.95814
PGSC0003DMG400014132	UPF0481 protein	-5.04592	-5.02513
PGSC0003DMG400020564	CBL-interacting serine threonine-protein kinase	-5.04152	-3.95707
PGSC0003DMG400026282	0	-5.03719	-5.02802
PGSC0003DMG400036536	cytochrome P450	-5.03685	-4.18835
PGSC0003DMG401028319	alpha/beta hydrolase fold	-5.02012	-4.04394
PGSC0003DMG400028838	0	-5.02004	-4.21892
PGSC0003DMG400019190	sphingomyelin synthase	-5.01064	-4.80087
PGSC0003DMG400027180	BAHD acyltransferase	-4.99564	0
PGSC0003DMG400018803	AP2	-4.99065	-3.03535
PGSC0003DMG400018717	Heat shock family protein	-4.98931	-4.741
PGSC0003DMG400003803	0	-4.9805	-4.78293
PGSC0003DMG400016515	0	-4.97797	-4.73592
PGSC0003DMG400028098	Transcription factor	-4.97687	0
PGSC0003DMG400012526	AP2	-4.96969	-8.07459
PGSC0003DMG400010022	patatin group A-3-like	-4.96185	-4.78371
PGSC0003DMG400025472	Mitogen-activated protein kinase kinase kinase	-4.95112	-6.2927
PGSC0003DMG400038907	ATPase, Ca transporting, plasma membrane	-4.93182	-5.4827
PGSC0003DMG400006462	GDSL-like Lipase Acylhydrolase family protein	-4.92303	-3.60636
PGSC0003DMG400022498	serine threonine-protein kinase	-4.91931	-2.67166
PGSC0003DMG400017331	G-type lectin S-receptor-like serine threonine-protein kinase SD2-5-like	-4.90965	0
PGSC0003DMG402027085	0	-4.90473	-5.11365
PGSC0003DMG400022337	0	-4.89918	0
PGSC0003DMG400027482	probably inactive leucine-rich repeat receptor-like protein kinase At5g48380-like	-4.89725	-8.02105
PGSC0003DMG401024548	LRR repeats and ubiquitin-like domain-containing protein	-4.89408	-4.02126
PGSC0003DMG402029949	GC-rich sequence DNA-binding factor	-4.88289	-2.19293
PGSC0003DMG400025030	receptor-like protein kinase	-4.87859	-1.60766
PGSC0003DMG400011357	Glutaredoxin	-4.86741	0
PGSC0003DMG400009304	Myb family transcription factor	-4.86142	-4.98446
PGSC0003DMG401014059	phosphatase 2C	-4.84758	-3.76285
PGSC0003DMG400005774	IQ calmodulin-binding motif family protein	-4.84421	-3.03523
PGSC0003DMG400002423	UDP-GlcNAc beta-Gal beta-1,3-N-acetylglucosaminyltransferase	-4.84288	0
PGSC0003DMG400010699	0	-4.84276	-5.88521
PGSC0003DMG400014338	Vesicle transport	-4.83889	-4.71941
PGSC0003DMG400022343	acid synthase-like	-4.82163	-4.52278
PGSC0003DMG400022923	0	-4.81987	-3.61698
PGSC0003DMG400028967	C1 domain	-4.8139	-3.33362
PGSC0003DMG400012318	transcription factor	-4.81185	-3.6511
PGSC0003DMG400044423	resistance protein	-4.80508	0
PGSC0003DMG400002073	nuclear transport factor	-4.7926	-5.18621
PGSC0003DMG400005666	PB1 domain containing protein, expressed	-4.78981	-2.4987
PGSC0003DMG400024394	Chalcone-flavanone isomerase	-4.78543	-3.82308
PGSC0003DMG400009051	Transcription factor	-4.78036	-4.04997
PGSC0003DMG400011632	Chloroplast small heat shock protein class I	-4.77991	-4.20674
PGSC0003DMG402008903	0	-4.77571	-3.46693
PGSC0003DMG400013902	lymphocyte cytosolic protein 1 (L-plastin)	-4.77142	-7.8869
PGSC0003DMG400023163	phosphatase 2C	-4.75269	-3.51333
PGSC0003DMG400029736	0	-4.73487	0
PGSC0003DMG400028474	receptor-like protein kinase	-4.70424	-1.87402
PGSC0003DMG400024920	Glyoxalase/Bleomycin resistance protein/Dioxygenase superfamily	-4.70248	-4.81539
PGSC0003DMG400015801	peroxidase	-4.70148	-3.60664
PGSC0003DMG400004670	Xyloglucan endo-transglycosylase	-4.68457	2.53103
PGSC0003DMG400046273	0	-4.67775	-6.95488
PGSC0003DMG400019136	heat shock protein	-4.67092	-9.26888
PGSC0003DMG400021426	1-aminocyclopropane-1-carboxylate synthase	-4.66626	-6.26627
PGSC0003DMG400022431	Dof domain, zinc finger	-4.65792	-5.43125
PGSC0003DMG400022764	Glutamate decarboxylase	-4.63392	-2.59844
PGSC0003DMG400018395	wound induced protein	-4.62975	0
PGSC0003DMG400022210	Mitogen-activated protein kinase kinase kinase	-4.62672	-5.24731
PGSC0003DMG400010025	L-ascorbate oxidase homolog	-4.62126	-3.99695
PGSC0003DMG400006661	abscisic stress ripening protein	-4.62076	-2.92075
PGSC0003DMG400011038	short-chain dehydrogenase reductase	-4.62025	-4.12134
PGSC0003DMG400018031	lignin-forming anionic peroxidase-like	-4.61527	-7.55576
PGSC0003DMG400002110	galactoside 2-alpha-L-fucosyltransferase-like	-4.61093	0
PGSC0003DMG400028893	ATP-binding cassette, sub-family C (CFTR MRP), member	-4.60965	-4.36252
PGSC0003DMG400028797	Calcium-binding allergen Ole e	-4.58098	-4.38914
PGSC0003DMG400004087	transcription factor	-4.57651	-4.0937
PGSC0003DMG400014212	heat shock	-4.57481	0
PGSC0003DMG400030309	function DUF966 domain containing protein, expressed	-4.56102	-4.9863
PGSC0003DMG400005762	0	-4.55718	-3.44408
PGSC0003DMG401030861	methyltransferase	-4.55445	-3.55176
PGSC0003DMG400022450	0	-4.55206	-1.15234
PGSC0003DMG400030964	Purple acid phosphatase	-4.54364	-4.5286
PGSC0003DMG400025747	0	-4.5436	-3.70271
PGSC0003DMG400016031	GLutaRedoXin	-4.54344	0
PGSC0003DMG400004949	Branched-chain-amino-acid aminotransferase	-4.52654	-3.71084
PGSC0003DMG400024627	reversibly glycosylated polypeptide	-4.52573	-2.6979
PGSC0003DMG400035001	subtilisin-like protease SDD1-like	-4.5239	-6.80077
PGSC0003DMG400011686	Serpin peptidase inhibitor, clade	-4.52179	-6.15187
PGSC0003DMG400025413	0	-4.51949	-2.85359
PGSC0003DMG400002939	0	-4.5089	-2.52896
PGSC0003DMG400008276	0	-4.5042	0
PGSC0003DMG400006946	UDP-glucoronosyl and UDP-glucosyl transferase	-4.50271	0
PGSC0003DMG401008987	aspartic	-4.49479	-6.77199
PGSC0003DMG402019589	0	-4.49312	0
PGSC0003DMG401009161	receptor-like protein	-4.48233	-4.77373
PGSC0003DMG400001325	Transcription factor	-4.47588	-4.4785
PGSC0003DMG400031377	integral membrane single C2 domain protein	-4.47213	-4.19842
PGSC0003DMG400035528	0	-4.46489	-4.14475
PGSC0003DMG400021574	invertase pectin methylesterase inhibitor family protein DC	-4.46457	-4.53683
PGSC0003DMG400002558	K06627 cyclin A	-4.46421	-6.51201
PGSC0003DMG400021686	0	-4.46093	-3.98765
PGSC0003DMG400018400	wound induced protein	-4.45937	0
PGSC0003DMG400028904	suppressor of G2 allele of SKP1	-4.45671	-2.75375
PGSC0003DMG400018256	NACHT domain	-4.45589	-3.91154
PGSC0003DMG400003181	glucan endo-1-3-beta-glucosidase	-4.45388	-3.90166
PGSC0003DMG400004610	Myblike DNAbinding domain containing protein	-4.45314	-7.1348
PGSC0003DMG400002728	0	-4.44865	0
PGSC0003DMG400018399	wound induced protein	-4.44368	0
PGSC0003DMG400001422	Protein of unknown function (DUF1666)	-4.43475	-3.56083
PGSC0003DMG400022759	Transcription factor	-4.43406	-6.27468
PGSC0003DMG400030568	amino acid transmembrane transporter activity	-4.42183	-3.28674
PGSC0003DMG400002047	DNA-binding protein	-4.41505	-2.90034
PGSC0003DMG400000608	polygalacturonase	-4.41305	-4.14983
PGSC0003DMG400006765	Glycerol-3-phosphate dehydrogenase	-4.40951	-4.24454
PGSC0003DMG400024684	0	-4.38549	-3.66458
PGSC0003DMG400026512	0	-4.38219	-4.79202
PGSC0003DMG400008220	0	-4.37423	-3.00811
PGSC0003DMG400011083	transporter	-4.37025	-3.50329
PGSC0003DMG400006369	AP2 ERF domain-containing transcription factor	-4.36254	-1.72837
PGSC0003DMG400022953	Pyruvate decarboxylase	-4.36083	0
PGSC0003DMG400025543	0	-4.35564	-6.63334
PGSC0003DMG401012350	LURP-one-related	-4.34913	-5.76855
PGSC0003DMG400006309	C1 domain	-4.34634	-4.99382
PGSC0003DMG400004118	auxin-induced protein 5NG4-like	-4.3318	-5.68877
PGSC0003DMG400003736	AtHB33 AtHB33 (ARABIDOPSIS THALIANA HOMEOBOX PROTEIN 33)	-4.32278	-5.47718
PGSC0003DMG400010748	Putative serine esterase (DUF676)	-4.32248	-3.69686
PGSC0003DMG402016112	Cinnamyl alcohol dehydrogenase	-4.31859	-4.65081
PGSC0003DMG402020473	Protein of unknown function (DUF1677)	-4.31155	-5.20605
PGSC0003DMG400032555	(NAC) domain-containing protein	-4.30962	-3.45278
PGSC0003DMG400018720	Disease resistance protein	-4.29725	-4.80278
PGSC0003DMG400028644	glyoxalase family	-4.29721	-6.57489
PGSC0003DMG400031832	sugar transport protein	-4.28975	-2.23837
PGSC0003DMG402005194	0	-4.28898	-4.83274
PGSC0003DMG400022386	allantoinase	-4.28014	-2.4824
PGSC0003DMG400025400	lob domain-containing protein	-4.27777	-2.79353
PGSC0003DMG400025065	Holocarboxylase synthetase	-4.27278	-3.20339
PGSC0003DMG400025655	Ankyrin repeat-containing protein	-4.26926	-3.75333
PGSC0003DMG402006194	senescence-associated protein	-4.26401	-4.62492
PGSC0003DMG400035320	F-Box protein	-4.25866	-4.38255
PGSC0003DMG400029863	0	-4.25021	0
PGSC0003DMG400022515	Inherit from euNOG: Extensin	-4.24912	-6.52655
PGSC0003DMG400011902	Pirin-like	-4.24891	-3.02015
PGSC0003DMG400026359	glucan endo-1-3-beta-glucosidase	-4.24712	-3.09518
PGSC0003DMG400025390	Transcription factor	-4.24276	-3.74637
PGSC0003DMG400029348	Acyl-CoA thioesterase	-4.23348	-3.14101
PGSC0003DMG400019618	CCR4-associated factor	-4.23188	-3.82023
PGSC0003DMG400001889	0	-4.22984	-2.33894
PGSC0003DMG400010876	0	-4.22261	-5.23254
PGSC0003DMG400029624	carboxyl methyltransferase	-4.21573	-5.15508
PGSC0003DMG400030842	Retrotransposon protein	-4.21288	-3.03694
PGSC0003DMG400010067	Myb-like DNA-binding domain	-4.21147	-4.82882
PGSC0003DMG400011687	Serpin peptidase inhibitor, clade	-4.20828	-3.80277
PGSC0003DMG400025948	0	-4.20739	-4.04149
PGSC0003DMG400041220	cysteine-rich repeat secretory protein	-4.19567	0
PGSC0003DMG400028660	Aminotransferase class-V	-4.19023	0
PGSC0003DMG400012434	sodium calcium exchanger family protein	-4.18683	-3.7058
PGSC0003DMG400016928	Inherit from euNOG: expressed protein	-4.18677	-5.95621
PGSC0003DMG400022869	Sad1 / UNC-like C-terminal	-4.17888	-3.57028
PGSC0003DMG400005036	fiber expressed protein	-4.17159	-4.80222
PGSC0003DMG400003631	0	-4.16787	-2.5554
PGSC0003DMG400007118	cytochrome P450	-4.16326	-3.95157
PGSC0003DMG400000794	0	-4.15931	0
PGSC0003DMG400012053	L2hydroxyglutarate dehydrogenase	-4.1546	0
PGSC0003DMG400016015	LRR receptor-like serine threonine-protein kinase	-4.15211	-3.92586
PGSC0003DMG400011054	expressed protein	-4.15183	-4.91016
PGSC0003DMG400008579	xyloglucan galactosyltransferase	-4.14995	-4.1878
PGSC0003DMG400010021	short chain dehydrogenase	-4.14854	-4.12919
PGSC0003DMG400008021	phosphatase 2C	-4.14633	-3.30635
PGSC0003DMG400004430	Solute carrier family 35	-4.14548	-3.41156
PGSC0003DMG400012154	Transcription factor	-4.13974	-4.58237
PGSC0003DMG400006327	domain-containing protein	-4.13947	-3.61836
PGSC0003DMG400020478	auxin-responsive protein	-4.1336	-3.02738
PGSC0003DMG400007385	NB-ARC domain	-4.13204	0
PGSC0003DMG400027053	trypsin and protease inhibitor family protein Kunitz family protein	-4.13187	-4.38932
PGSC0003DMG400012628	May have a structural role to stabilize the lipid body during desiccation of the seed by preventing coalescence of the oil. Probably interacts with both lipid and phospholipid moieties of lipid bodies. May also provide recognition signals for specific lipase anchorage in lipolysis during seedling growth	-4.1317	-4.49834
PGSC0003DMG400012001	(ABC) transporter	-4.13104	-3.81155
PGSC0003DMG400007994	Myb-like DNA-binding domain	-4.12906	-3.5693
PGSC0003DMG400001538	Arabidopsis protein of unknown function	-4.12646	-5.9382
PGSC0003DMG400010088	glycosyltransferase 8 domain containing	-4.12607	-3.24471
PGSC0003DMG400020678	0	-4.11411	-3.00106
PGSC0003DMG400006899	prolyl 4-hydroxylase	-4.11382	-2.4769
PGSC0003DMG400001834	Kinase interacting	-4.11339	-4.31338
PGSC0003DMG400025393	0	-4.10884	-4.0933
PGSC0003DMG400027449	synthase	-4.10176	-3.12106
PGSC0003DMG400027312	0	-4.10147	-7.75033
PGSC0003DMG400000779	Extensin-like region	-4.09249	0
PGSC0003DMG400021421	calcium-transporting ATPase	-4.08407	-3.97801
PGSC0003DMG400024318	Protein of unknown function (DUF1336)	-4.08251	-2.51383
PGSC0003DMG402004611	Myblike DNAbinding domain containing protein	-4.08	-4.40836
PGSC0003DMG400022263	fructose-bisphosphate aldolase	-4.07933	-2.68362
PGSC0003DMG400018300	0	-4.0758	-3.15038
PGSC0003DMG400003228	SAUR family	-4.07458	-5.83734
PGSC0003DMG400019406	RING-H2 finger protein	-4.07127	-4.28265
PGSC0003DMG400024934	Protein of unknown function (DUF2419)	-4.04898	-2.72386
PGSC0003DMG400018246	sugar transporter ERD6-like	-4.048	-2.32388
PGSC0003DMG400021406	Phytosulfokines	-4.03679	0
PGSC0003DMG400012020	21 kDa protein-like	-4.03629	-4.4859
PGSC0003DMG400027025	response to low sulfur	-4.03328	-4.01398
PGSC0003DMG400028687	U-box domain-containing protein	-4.03163	-3.44118
PGSC0003DMG400017291	LRR receptor-like serine threonine-protein kinase	-4.03068	-3.54903
PGSC0003DMG400028059	14 kDa proline-rich protein DC2.15-like	-4.02692	0
PGSC0003DMG403016434	transmembrane protein 63C	-4.02075	-4.17655
PGSC0003DMG400021427	0	-4.01138	-3.40219
PGSC0003DMG400008714	Hsp20/alpha crystallin family	-4.01122	-4.39016
PGSC0003DMG402013304	Laminin, alpha	-4.0077	-3.09899
PGSC0003DMG400017697	0	-3.98796	-2.26788
PGSC0003DMG400006854	Polyamine oxidase	-3.98052	-4.63353
PGSC0003DMG400003642	gibberellic acid mediated signaling pathway	-3.96899	-2.10454
PGSC0003DMG402027553	0	-3.95758	0
PGSC0003DMG400001406	mitochondrial chaperone	-3.95176	-5.72775
PGSC0003DMG400027632	gibberellin	-3.93864	0
PGSC0003DMG400021856	GLutaRedoXin	-3.91634	-4.52188
PGSC0003DMG400016313	calmodulin	-3.90971	-3.21595
PGSC0003DMG400028645	VQ motif-containing protein	-3.90906	-2.47979
PGSC0003DMG400008381	0	-3.9089	0
PGSC0003DMG400027885	cation calcium exchanger	-3.90539	-4.58005
PGSC0003DMG400010222	Lipase class 3 family protein	-3.9021	-5.21728
PGSC0003DMG400030427	heat shock protein	-3.89902	-2.6141
PGSC0003DMG400010439	C1-like domain	-3.89815	-5.22622
PGSC0003DMG400010126	Pfam:DUF862	-3.89696	-3.29499
PGSC0003DMG400001461	Nuclear transport factor 2 (NTF2) domain	-3.8947	-2.24989
PGSC0003DMG400020691	Inherit from NOG: function. Its presence in a non-photosynthetic plant (Epifagus virginiana) and experiments in tobacco indicate that it has an essential function which is probably not related to photosynthesis	-3.88952	0
PGSC0003DMG400004659	4-epimerase	-3.88536	-3.38861
PGSC0003DMG400028958	Multicopper oxidase	-3.88353	-4.16599
PGSC0003DMG400013350	0	-3.87953	-2.3764
PGSC0003DMG400018561	SWIM zinc finger	-3.87698	-3.87883
PGSC0003DMG400021715	Protein of unknown function (DUF1218)	-3.87109	-3.33216
PGSC0003DMG400028682	Glycosyl hydrolases family 18	-3.87006	-3.85963
PGSC0003DMG400027208	WRKY transcription factor	-3.86937	-3.8501
PGSC0003DMG400016709	strubbelig-receptor family	-3.86257	-2.95914
PGSC0003DMG400003641	gibberellic acid mediated signaling pathway	-3.86068	0
PGSC0003DMG400004036	Mitogen-activated protein kinase kinase kinase	-3.85663	-2.23643
PGSC0003DMG400016247	Converts stearoyl-ACP to oleoyl-ACP by introduction of a cis double bond between carbons Delta(9) and Delta(10) of the acyl chain	-3.85392	-2.04591
PGSC0003DMG400029237	TIFY 10A-like	-3.84221	-3.97259
PGSC0003DMG400031473	pectin methyltransferase	-3.84079	-3.76827
PGSC0003DMG400020387	Protein of unknown function (DUF568)	-3.83986	-4.54855
PGSC0003DMG400027469	probably inactive leucine-rich repeat receptor-like protein kinase At5g48380-like	-3.83986	-4.67055
PGSC0003DMG401004611	MYB transcription factor	-3.83844	-5.83452
PGSC0003DMG400017588	wound-induced proteinase inhibitor 1-like	-3.8307	-4.01841
PGSC0003DMG400004522	0	-3.82616	-6.94411
PGSC0003DMG400043507	ATPase, Ca transporting, plasma membrane	-3.8257	-4.91993
PGSC0003DMG400032803	Late embryogenesis abundant protein	-3.82554	-3.53856
PGSC0003DMG400016768	Inherit from euNOG: Nucleic acid binding	-3.82353	0
PGSC0003DMG400019413	PLAC8 family	-3.81204	-1.8435
PGSC0003DMG401025892	0	-3.81055	-3.16563
PGSC0003DMG400008296	LRR receptor-like serine threonine-protein kinase	-3.80206	-2.71124
PGSC0003DMG400022193	pirin domain protein	-3.79619	-4.82762
PGSC0003DMG400004017	Lipase (class 3)	-3.79053	-3.06754
PGSC0003DMG400018273	NADPH adrenodoxin oxidoreductase, mitochondrial	-3.78677	-2.82241
PGSC0003DMG400018397	wound induced protein	-3.78656	0
PGSC0003DMG400016891	type I inositol-1,4,5-trisphosphate 5-phosphatase	-3.78456	-3.25208
PGSC0003DMG400013292	glucan endo-1-3-beta-glucosidase	-3.78345	-3.02087
PGSC0003DMG400007210	Hsp20/alpha crystallin family	-3.78176	-5.14225
PGSC0003DMG400030339	heat shock protein	-3.78172	-3.46962
PGSC0003DMG400024600	inactive poly ADP-ribose polymerase	-3.78073	-3.68495
PGSC0003DMG400020640	UDP-Glycosyltransferase	-3.7806	-3.7783
PGSC0003DMG400031023	B3 domain-containing protein	-3.77871	-2.43001
PGSC0003DMG400025897	calmodulin-binding protein	-3.76618	-3.13384
PGSC0003DMG400005002	Pfam:DUF567	-3.76503	-5.55591
PGSC0003DMG400008180	0	-3.7636	-3.23333
PGSC0003DMG400030813	F-box protein	-3.75797	-3.31211
PGSC0003DMG400023341	gata transcription factor	-3.7577	-3.4185
PGSC0003DMG400014133	F-Box protein	-3.75502	-2.12174
PGSC0003DMG400013861	CONTAINS InterPro DOMAIN s RNA-directed DNA polymerase (reverse transcriptase), related (InterPro IPR015706)	-3.75176	-2.50453
PGSC0003DMG402015877	resistance protein	-3.75059	-1.91686
PGSC0003DMG402013630	0	-3.73906	-2.56322
PGSC0003DMG401028595	receptor-like cytosolic serine threonine-protein kinase RBK2-like	-3.73239	0
PGSC0003DMG400024771	Phloem protein	-3.72876	-4.1143
PGSC0003DMG400015461	SANT	-3.72715	-4.51077
PGSC0003DMG402012350	LURP-one-related	-3.72521	-3.95664
PGSC0003DMG400008491	Retrotransposon protein	-3.7245	-2.73198
PGSC0003DMG400006905	0	-3.71985	-4.73381
PGSC0003DMG400006862	polygalacturonase	-3.71847	0
PGSC0003DMG400027273	0	-3.71664	-4.27262
PGSC0003DMG400022188	serine threonine-protein kinase	-3.71576	-3.48656
PGSC0003DMG400029916	actin-depolymerizing factor	-3.70795	-5.43627
PGSC0003DMG400012493	peptidase (S8 and S53, subtilisin, kexin, sedolisin	-3.7054	-4.49952
PGSC0003DMG400005366	E1A binding protein p300	-3.69942	-5.06264
PGSC0003DMG400033618	DnaJ homolog subfamily B member	-3.69842	-3.91445
PGSC0003DMG403004013	nuclear pore complex protein	-3.69526	0
PGSC0003DMG401024140	pectinacetylesterase domain containing protein, expressed	-3.6952	-1.65228
PGSC0003DMG400002045	Serine Threonine protein kinase	-3.69172	0
PGSC0003DMG400020217	0	-3.69167	-5.81085
PGSC0003DMG400002144	MYB family transcription factor	-3.68616	0
PGSC0003DMG400006844	subtilisin-like	-3.68461	-3.57098
PGSC0003DMG400004789	monocopper oxidase-like protein	-3.68029	-3.42841
PGSC0003DMG400026413	TBC1 domain family member	-3.67878	-3.65359
PGSC0003DMG400015878	resistance protein	-3.67835	-2.78053
PGSC0003DMG400004109	Xyloglucan endotransglucosylase hydrolase protein	-3.67535	0
PGSC0003DMG400033678	0	-3.67471	-2.45263
PGSC0003DMG400007058	mitogen-activated protein kinase	-3.6743	-3.72074
PGSC0003DMG402005954	histone H1 H5 family protein	-3.67304	-2.90251
PGSC0003DMG400000761	L-ascorbate oxidase homolog	-3.67273	-2.38814
PGSC0003DMG400027693	0	-3.6674	-4.17334
PGSC0003DMG400009365	DNA-binding protein	-3.66576	0
PGSC0003DMG400004800	L-lactate dehydrogenase	-3.6653	0
PGSC0003DMG401004779	cytochrome P450	-3.65252	-3.85778
PGSC0003DMG400018405	Beta-1,3-galactosyltransferase	-3.64676	-2.5817
PGSC0003DMG400000872	protein kinase 2B, chloroplastic-like	-3.63819	-3.2357
PGSC0003DMG400021474	(No apical meristem) protein	-3.63679	-3.23638
PGSC0003DMG400028983	VQ motif-containing protein	-3.63439	-2.81889
PGSC0003DMG400004007	plant protein	-3.63306	-3.13817
PGSC0003DMG400027729	0	-3.62888	-2.13761
PGSC0003DMG400022674	Glutaredoxin	-3.62486	-3.41525
PGSC0003DMG400029837	Iaa-amino acid hydrolase	-3.61669	0
PGSC0003DMG402020366	Ankyrin Repeat	-3.61188	-2.3917
PGSC0003DMG400030212	Nitrate reductase is a key enzyme involved in the first step of nitrate assimilation in plants, fungi and bacteria (By similarity)	-3.61036	-1.96145
PGSC0003DMG400017587	wound-induced proteinase inhibitor 1-like	-3.60502	-3.64012
PGSC0003DMG400025273	Multidrug and toxin extrusion protein	-3.60177	-5.82383
PGSC0003DMG400014823	Xyloglucan endotransglucosylase hydrolase protein	-3.59972	-2.88757
PGSC0003DMG400021416	0	-3.59584	-3.47
PGSC0003DMG400007073	Curculin-like mannose-binding lectin family protein	-3.59201	-1.26807
PGSC0003DMG400004024	Transcription factor	-3.5901	-8.11163
PGSC0003DMG400013286	U-box domain-containing protein	-3.58473	-3.07316
PGSC0003DMG400027748	CONTAINS InterPro DOMAIN s Uncharacterised protein family UPF0497, trans-membrane plant (InterPro IPR006702), Uncharacterised protein family UPF0497, trans-membrane plant subgroup (InterPro IPR006459)	-3.58302	-3.06387
PGSC0003DMG400020687	0	-3.57648	-3.18956
PGSC0003DMG400000547	response to low sulfur	-3.57261	-3.02503
PGSC0003DMG400027031	seed specific protein Bn15D1B	-3.5691	-4.77663
PGSC0003DMG402003034	Cytochrome p450	-3.56543	-7.9056
PGSC0003DMG400026189	Xyloglucan endotransglucosylase hydrolase protein	-3.56458	-2.63834
PGSC0003DMG400008264	Transcription factor	-3.56185	-7.12624
PGSC0003DMG400006652	leucine rich repeat	-3.56038	0
PGSC0003DMG402000764	lob domain-containing protein	-3.55732	-4.22618
PGSC0003DMG400017505	NAC domain containing protein	-3.55468	0
PGSC0003DMG400008015	glycogenin	-3.55307	-3.22171
PGSC0003DMG400018650	L-ascorbate oxidase homolog	-3.55289	-3.39418
PGSC0003DMG400020131	Non-specific lipid-transfer protein-like protein	-3.54954	-3.89621
PGSC0003DMG400026463	Aquaporin	-3.54838	-4.28784
PGSC0003DMG400001307	Protein of unknown function (DUF569)	-3.54555	-2.91477
PGSC0003DMG400005092	Zinc-finger of the MIZ type in Nse subunit	-3.54536	0
PGSC0003DMG400046434	0	-3.53874	-3.66785
PGSC0003DMG400016714	1-aminocyclopropane-1-carboxylate oxidase	-3.53322	-2.99513
PGSC0003DMG400008472	Omega-3 fatty acid desaturase	-3.5332	-3.74369
PGSC0003DMG400030771	alcohol dehydrogenase	-3.53099	0
PGSC0003DMG400026652	MLP-like protein	-3.5304	-3.09238
PGSC0003DMG400031012	Hydroxyproline-rich glycoprotein family protein	-3.53025	-2.23379
PGSC0003DMG400030219	chlorophyll(ide) b reductase	-3.52719	-3.76105
PGSC0003DMG400002695	zpr3 zpr3 (little zipper 3)	-3.52714	-6.40985
PGSC0003DMG400020677	0	-3.52548	-3.64357
PGSC0003DMG400019285	fiber expressed protein	-3.5242	-3.43962
PGSC0003DMG402021514	0	-3.52377	-5.93764
PGSC0003DMG401004013	nuclear pore complex protein	-3.52257	-3.51642
PGSC0003DMG400006921	0	-3.52223	-5.26378
PGSC0003DMG400015492	mitochondrial chaperone	-3.52093	-4.53893
PGSC0003DMG400008850	Dehydrogenase	-3.52053	-3.8112
PGSC0003DMG400007010	Transcription factor	-3.52043	-4.0163
PGSC0003DMG400029617	PB1	-3.51969	-3.2033
PGSC0003DMG400018744	cytochrome P450	-3.51536	-5.32442
PGSC0003DMG401016929	0	-3.51275	0
PGSC0003DMG400020116	Serine Carboxypeptidase	-3.51152	-3.35116
PGSC0003DMG400025218	This protein plays a role in synthesis of starch. It catalyzes the synthesis of the activated glycosyl donor, ADP- glucose from Glc-1-P and ATP (By similarity)	-3.50473	-3.49586
PGSC0003DMG400012323	Protein of unknown function (DUF793)	-3.50213	-4.43647
PGSC0003DMG400024755	xyloglucan	-3.5011	-1.75338
PGSC0003DMG400029513	cell division	-3.49965	-2.54493
PGSC0003DMG400014558	0	-3.4995	-2.51219
PGSC0003DMG400025455	6-phosphofructokinase	-3.49851	0
PGSC0003DMG400024948	0	-3.49633	-2.32243
PGSC0003DMG400014098	inverted formin, FH2 and WH2 domain containing	-3.49455	-3.22053
PGSC0003DMG400010902	0	-3.49423	-4.01679
PGSC0003DMG400019283	secreted protein	-3.48558	-3.07928
PGSC0003DMG400011929	oxidoreductase, 2OG-Fe(II) oxygenase family protein	-3.48302	-3.01647
PGSC0003DMG400013857	Removes the phosphate from trehalose 6-phosphate to produce free trehalose. Trehalose accumulation in plant may improve abiotic stress tolerance	-3.48167	-3.74429
PGSC0003DMG400006285	sugar transporter ERD6-like	-3.47952	0
PGSC0003DMG400005156	F-Box protein	-3.47537	0
PGSC0003DMG400024635	0	-3.47534	-2.73776
PGSC0003DMG400027617	21 kDa protein-like	-3.47183	-3.45078
PGSC0003DMG400005928	E3 ubiquitin-protein ligase	-3.46551	-5.19339
PGSC0003DMG400027118	abscisic acid receptor	-3.46472	-1.61673
PGSC0003DMG400020614	TPR repeat-containing thioredoxin	-3.4637	-3.60603
PGSC0003DMG400027725	Transcription factor	-3.46251	0
PGSC0003DMG400005975	receptor-like protein kinase	-3.46049	-3.87432
PGSC0003DMG400010407	Inherit from euNOG: hydroxyproline-rich glycoprotein	-3.45808	-1.87519
PGSC0003DMG400024060	Xyloglucan endotransglucosylase hydrolase protein	-3.45641	0
PGSC0003DMG400008187	kda class ii heat shock	-3.4562	0
PGSC0003DMG400001559	integral membrane transporter family protein	-3.45228	-3.00285
PGSC0003DMG400004805	0	-3.45176	0
PGSC0003DMG400024743	cullin 1	-3.44821	-3.50027
PGSC0003DMG400008738	septum-promoting GTP-binding protein 1-like	-3.44708	-4.20628
PGSC0003DMG400001444	Galacturonosyltransferase	-3.439	-3.20722
PGSC0003DMG400006027	Leucine-rich repeat	-3.43786	-2.43217
PGSC0003DMG400002388	methyltransferase	-3.43668	-2.31873
PGSC0003DMG400015109	inverted formin, FH2 and WH2 domain containing	-3.42966	-3.94498
PGSC0003DMG400032778	0	-3.42773	-5.27279
PGSC0003DMG400010403	Ferric-chelate reductase	-3.42676	-3.99507
PGSC0003DMG400012614	0	-3.4244	-2.73395
PGSC0003DMG400032160	Protein PLANT CADMIUM RESISTANCE	-3.42229	0
PGSC0003DMG400014174	Transcription factor	-3.4202	-2.72521
PGSC0003DMG400029341	RNA recognition motif. (a.k.a. RRM, RBD, or RNP domain)	-3.4188	0
PGSC0003DMG400026176	myb-related protein Myb4-like	-3.41082	-3.59751
PGSC0003DMG401018223	reductase	-3.40678	-4.69318
PGSC0003DMG400018401	0	-3.40571	0
PGSC0003DMG400014757	lob domain-containing protein	-3.40149	-7.05605
PGSC0003DMG400008022	B3 domain-containing protein	-3.4014	-3.31256
PGSC0003DMG400003711	Salt tolerance-like protein	-3.39912	-2.87729
PGSC0003DMG400046353	ATPase, Ca transporting, plasma membrane	-3.39679	-4.26675
PGSC0003DMG400024628	cobra-like protein	-3.39195	-3.69989
PGSC0003DMG400012553	Caspase domain	-3.39146	-2.04363
PGSC0003DMG400023031	X8 domain	-3.38516	-3.38718
PGSC0003DMG400004910	glutamate receptor	-3.38354	-2.74046
PGSC0003DMG400008340	Myblike DNAbinding domain containing protein	-3.38182	-3.33068
PGSC0003DMG400021526	Helix-loop-helix DNA-binding domain	-3.37896	-2.89114
PGSC0003DMG400043394	0	-3.37149	-4.397
PGSC0003DMG400014457	X8 domain	-3.36375	-1.9273
PGSC0003DMG400016845	0	-3.36034	-1.79266
PGSC0003DMG401026984	E1A binding protein p300	-3.35181	-3.03836
PGSC0003DMG402016434	transmembrane protein 63C	-3.35138	-4.40367
PGSC0003DMG400021059	extended synaptotagmin-like protein	-3.34995	-4.13349
PGSC0003DMG400006668	Inherit from NOG: cytoplasmic membrane protein	-3.34961	-3.09372
PGSC0003DMG400025377	4,5-DOPA dioxygenase	-3.34921	-2.86343
PGSC0003DMG400016551	Cleavage site for pathogenic type III effector avirulence factor Avr	-3.34886	-3.26059
PGSC0003DMG400017537	0	-3.34877	0
PGSC0003DMG402027687	Carboxypeptidase	-3.34686	-3.8527
PGSC0003DMG400000697	0	-3.34663	-3.30669
PGSC0003DMG400001711	Phosphatidylinositol n-acetylglucosaminyltransferase subunit	-3.34405	-2.32209
PGSC0003DMG400013903	b-cell receptor-associated protein	-3.34077	-3.01798
PGSC0003DMG400001641	auxin-induced	-3.33654	-2.93349
PGSC0003DMG400014614	0	-3.33461	0
PGSC0003DMG400018398	wound induced protein	-3.33443	0
PGSC0003DMG400025738	Phytosulfokines	-3.33353	-3.06611
PGSC0003DMG400031310	Cyclin	-3.33132	-3.33324
PGSC0003DMG400027283	transcription factor	-3.32858	0
PGSC0003DMG400016006	Transcription factor	-3.32809	-2.8474
PGSC0003DMG400023405	Myb-like DNA-binding domain	-3.32686	0
PGSC0003DMG400028679	Aminotransferase class-V	-3.32057	0
PGSC0003DMG400030546	0	-3.31499	-2.18447
PGSC0003DMG400003618	Oxidoreductase-like protein, N-terminal	-3.31344	-2.81434
PGSC0003DMG400009177	pectinesterase	-3.31264	-4.05259
PGSC0003DMG400014988	Protein of unknown function (DUF1218)	-3.30608	-3.70675
PGSC0003DMG400014225	chaperone protein	-3.30556	-3.20276
PGSC0003DMG400015197	transcription factor	-3.30538	-3.28533
PGSC0003DMG400001716	ras-related protein	-3.30136	-2.66103
PGSC0003DMG400006268	LRR receptor-like serine threonine-protein kinase	-3.29986	-3.57034
PGSC0003DMG400016469	F-box protein At4g22030-like	-3.29576	-7.88975
PGSC0003DMG400027052	trypsin and protease inhibitor family protein Kunitz family protein	-3.29007	-3.06284
PGSC0003DMG401018740	hydrolase family 16	-3.28809	-3.01952
PGSC0003DMG400016438	Stigma-specific protein, Stig1	-3.2868	-4.1058
PGSC0003DMG400007770	0	-3.28665	-2.54643
PGSC0003DMG400025500	Glutamate-gated receptor that probably acts as non- selective cation channel (By similarity)	-3.2855	-3.21192
PGSC0003DMG400030492	Mitogen-activated protein kinase	-3.2851	-2.07876
PGSC0003DMG400005409	aspartic proteinase	-3.28498	-2.0597
PGSC0003DMG401025788	0	-3.28085	-2.59657
PGSC0003DMG400004990	0	-3.27742	-3.09679
PGSC0003DMG400029973	phosphoglycerate mutase	-3.27622	-4.49678
PGSC0003DMG400017053	0	-3.26946	-4.58874
PGSC0003DMG400015089	CW-type Zinc Finger	-3.26759	-3.23741
PGSC0003DMG400020391	Mate efflux family protein	-3.26599	-2.90297
PGSC0003DMG400022405	NADH-Ubiquinone oxidoreductase	-3.2651	-1.79525
PGSC0003DMG400004943	beta-1,4-glucan synthase rather involved in the synthesis of the xyloglucan backbone than cellulose. Seems to work simultaneously with xyloglucan 6-xylosyltransferase. Xyloglucan is a noncellulosic polysaccharides of plant cell wall and consists of a glucan backbone substituted by xylose, galactose and fucose (By similarity)	-3.26115	-2.62376
PGSC0003DMG400009699	guanylate kinase	-3.26006	-1.6335
PGSC0003DMG400003226	SAUR family	-3.2587	-4.93703
PGSC0003DMG402000554	0	-3.2531	-3.0159
PGSC0003DMG400006386	peroxidase	-3.25222	-3.65349
PGSC0003DMG400032292	Conserved gene of	-3.25221	0
PGSC0003DMG400030220	ATPase family associated with various cellular activities (AAA)	-3.25108	-2.28355
PGSC0003DMG400003733	0	-3.2491	-3.58885
PGSC0003DMG400000766	patatin group A-3-like	-3.24877	0
PGSC0003DMG400005101	Transcription factor	-3.24859	-4.47077
PGSC0003DMG400021449	FH2	-3.24827	-2.84914
PGSC0003DMG400017167	receptor-like protein kinase	-3.24531	0
PGSC0003DMG400044996	BEST Arabidopsis thaliana protein match is oxidoreductase, acting on NADH or NADPH (TAIR AT1G75260.1)	-3.24475	-3.28874
PGSC0003DMG400022446	0	-3.24214	-3.74913
PGSC0003DMG400009943	g2 mitotic-specific	-3.2421	-3.45252
PGSC0003DMG400004808	Heat Shock Protein	-3.24071	-2.40612
PGSC0003DMG400006920	abhydrolase domain-containing protein	-3.23902	-2.68567
PGSC0003DMG400014312	BAG domain-containing protein	-3.23455	-3.01924
PGSC0003DMG400003645	Bifunctional enzyme with both catalase and broad- spectrum peroxidase activity (By similarity)	-3.23429	-4.85058
PGSC0003DMG400011320	auxin-induced protein	-3.23358	-3.65029
PGSC0003DMG400003541	Transcription factor	-3.23354	-1.93886
PGSC0003DMG400030409	Retrotransposon protein	-3.23171	-5.06335
PGSC0003DMG401005194	0	-3.23124	-2.09961
PGSC0003DMG400025069	serine threonine-protein kinase At1g54610-like	-3.22994	-2.8311
PGSC0003DMG402028974	0	-3.22876	-2.65391
PGSC0003DMG400010050	Proline dehydrogenase	-3.22758	-3.14545
PGSC0003DMG400001700	0	-3.22647	-2.52713
PGSC0003DMG400031046	Sucrose-cleaving enzyme that provides UDP-glucose and fructose for various metabolic pathways (By similarity)	-3.22458	-4.52033
PGSC0003DMG400005944	hydrolase family 17 protein	-3.22407	-4.88356
PGSC0003DMG400045121	Basic 7S	-3.22302	-2.23331
PGSC0003DMG400021902	Squamosa promoter-binding-like protein	-3.21974	-3.39294
PGSC0003DMG400002321	1-aminocyclopropane-1-carboxylate oxidase	-3.21917	0
PGSC0003DMG400012102	inverted formin, FH2 and WH2 domain containing	-3.21313	-4.25123
PGSC0003DMG400026483	receptor accessory protein	-3.21141	-3.57166
PGSC0003DMG400021360	E3 ubiquitin-protein ligase	-3.20792	-5.91407
PGSC0003DMG400014217	0	-3.19536	-2.44071
PGSC0003DMG400013604	UDP-Glycosyltransferase	-3.19314	-2.52465
PGSC0003DMG400019232	Chitin-inducible gibberellin-responsive protein	-3.19066	-3.27903
PGSC0003DMG400026847	set domain	-3.19048	0
PGSC0003DMG400022430	polyphenol oxidase	-3.18899	0
PGSC0003DMG400011912	0	-3.17979	-1.37685
PGSC0003DMG400022793	transmembrane ascorbate ferrireductase 3-like	-3.17678	-2.62776
PGSC0003DMG400019099	0	-3.17606	-2.87177
PGSC0003DMG400028786	0	-3.17562	-2.84994
PGSC0003DMG400009883	calcium-dependent protein kinase	-3.17447	-2.47645
PGSC0003DMG400011238	Inherit from COG: fad dependent oxidoreductase	-3.16732	-3.50611
PGSC0003DMG400013085	0	-3.16567	-2.45835
PGSC0003DMG400021755	RING	-3.16294	-4.69169
PGSC0003DMG400018887	0	-3.16054	-2.58719
PGSC0003DMG400032197	restricted tev movement 1	-3.15809	-4.75614
PGSC0003DMG400000776	Extensin-like region	-3.15336	0
PGSC0003DMG400028229	calcium-dependent protein kinase	-3.1476	-3.12838
PGSC0003DMG400006904	0	-3.14747	-2.73772
PGSC0003DMG400009634	resistance	-3.14377	-4.58445
PGSC0003DMG400014236	Calcium-binding mitochondrial carrier protein	-3.1414	-2.99067
PGSC0003DMG400014315	F-Box protein	-3.14011	-3.88383
PGSC0003DMG400027971	LRR receptor-like serine threonine-protein kinase	-3.14008	-3.71114
PGSC0003DMG400003964	trihelix transcription factor GT-2-like	-3.1376	-2.6656
PGSC0003DMG400030622	Transcription factor	-3.13309	-5.43817
PGSC0003DMG400029430	Inherit from euNOG: auxin-regulated gene involved in organ size	-3.13149	0
PGSC0003DMG400044345	0	-3.13049	-2.17572
PGSC0003DMG400023680	0	-3.12958	-3.48031
PGSC0003DMG400007883	E3 ubiquitin ligase BIG	-3.12784	-3.76135
PGSC0003DMG401004331	Zinc finger, DHHC-type containing	-3.12717	-2.86003
PGSC0003DMG400017330	G-type lectin S-receptor-like serine threonine-protein kinase SD2-5-like	-3.12505	-3.31437
PGSC0003DMG400007794	hydrolase family 16	-3.12408	0
PGSC0003DMG400028587	0	-3.12314	-3.36142
PGSC0003DMG400002987	DnaJ (Hsp40) homolog, subfamily A, member	-3.1229	-1.99712
PGSC0003DMG400030326	0	-3.12166	-9.92749
PGSC0003DMG400032814	0	-3.12076	-1.90193
PGSC0003DMG400012483	Protein of unknown function (DUF1442)	-3.1173	-2.49594
PGSC0003DMG400011628	Chloroplast small heat shock protein class I	-3.1168	0
PGSC0003DMG400010225	cathepsin	-3.11168	-4.35413
PGSC0003DMG400017299	Xyloglucan endotransglucosylase hydrolase protein	-3.10735	-3.00099
PGSC0003DMG400018515	Major facilitator superfamily domain-containing protein	-3.10715	-2.49786
PGSC0003DMG400027281	0	-3.10484	-4.00977
PGSC0003DMG400009686	resistance	-3.10479	-3.7098
PGSC0003DMG401016434	transmembrane protein 63C	-3.10213	-4.7548
PGSC0003DMG400030542	heat shock protein	-3.10173	-2.60075
PGSC0003DMG400002722	Glucomannan 4-beta-mannosyltransferase	-3.10126	-3.16678
PGSC0003DMG400012828	Transcription factor	-3.10123	-3.38323
PGSC0003DMG400016324	0	-3.10105	-4.17195
PGSC0003DMG400044699	Dynamin-related protein	-3.10039	-3.05049
PGSC0003DMG400005792	Nucleoside diphosphate kinase	-3.10034	-3.36406
PGSC0003DMG400026101	Heat shock protein 70 (HSP70)-interacting protein	-3.09964	-3.09081
PGSC0003DMG400009103	Transcription factor	-3.09806	-4.39765
PGSC0003DMG400030908	Rap1-interacting factor 1 N terminal	-3.09425	-1.78959
PGSC0003DMG400003932	photo-lyase	-3.0912	0
PGSC0003DMG400006230	0	-3.08841	-4.00279
PGSC0003DMG402000722	glucan endo-1-3-beta-glucosidase	-3.08801	-2.28471
PGSC0003DMG401012679	allene oxide cyclase	-3.08788	-2.88157
PGSC0003DMG401011539	Inositol-tetrakisphosphate 1-kinase	-3.08784	-2.99666
PGSC0003DMG400005837	Transcription factor	-3.08753	0
PGSC0003DMG400001204	EFh	-3.08685	-3.40672
PGSC0003DMG400026520	ATP synthase protein	-3.08379	-2.37131
PGSC0003DMG400002804	Universal stress protein	-3.08157	0
PGSC0003DMG400004363	serine threonine-protein kinase At5g01020-like	-3.08028	-3.53963
PGSC0003DMG400014594	transcription factor	-3.08021	0
PGSC0003DMG400018291	TBC	-3.0798	-2.88166
PGSC0003DMG400027385	Glycosyl hydrolase family 17 protein	-3.07973	-3.16638
PGSC0003DMG400014291	Transcription factor	-3.07782	-5.07042
PGSC0003DMG400022448	0	-3.07723	-2.79448
PGSC0003DMG400018178	Histone deacetylase	-3.07526	-2.025
PGSC0003DMG400014169	hydrolase, alpha beta fold family protein	-3.07142	0
PGSC0003DMG400027597	REC	-3.07013	-1.70385
PGSC0003DMG400019518	Two-component response regulator-like	-3.06992	-2.48184
PGSC0003DMG400011278	equilibrative nucleoside transporter	-3.06903	-2.81579
PGSC0003DMG400030503	0	-3.06722	0
PGSC0003DMG400017880	0	-3.06022	-2.49541
PGSC0003DMG400013545	serine threonine-protein kinase	-3.06009	-2.43202
PGSC0003DMG400020493	calcineurin b-like protein	-3.0568	-3.57427
PGSC0003DMG400020213	cytochrome P450	-3.05443	-3.97376
PGSC0003DMG400009955	0	-3.05329	-2.71879
PGSC0003DMG400023547	zinc finger protein	-3.05049	-2.09272
PGSC0003DMG400001059	serine threonine-protein kinase	-3.04726	0
PGSC0003DMG400028973	C1-like domain	-3.04612	-3.05056
PGSC0003DMG400001683	Phosphatidylinositol n-acetylglucosaminyltransferase subunit	-3.04516	-1.99327
PGSC0003DMG400029764	Clathrin assembly protein	-3.04484	-4.36928
PGSC0003DMG400023756	Zinc finger, C3HC4 type (RING finger)	-3.04474	-6.68918
PGSC0003DMG400011140	purine permease	-3.04463	-3.08459
PGSC0003DMG400030319	Actins are highly conserved proteins that are involved in various types of cell motility and are ubiquitously expressed in all eukaryotic cells	-3.04424	-3.03069
PGSC0003DMG400027920	0	-3.04331	-4.56197
PGSC0003DMG400029735	L-type lectin-domain containing receptor kinase	-3.04256	0
PGSC0003DMG400014260	0	-3.04132	-3.52886
PGSC0003DMG400017771	0	-3.04072	-2.75294
PGSC0003DMG402024480	0	-3.03976	-1.69403
PGSC0003DMG400027550	0	-3.0375	-4.1547
PGSC0003DMG400005790	0	-3.03678	-5.53717
PGSC0003DMG400018080	2-aminoethanethiol	-3.03505	-1.55527
PGSC0003DMG402019343	heat stress transcription factor	-3.03358	-2.46004
PGSC0003DMG400028821	fasciclin-like arabinogalactan protein	-3.02932	0
PGSC0003DMG400000227	dynamin-related protein	-3.02745	-2.02808
PGSC0003DMG401012981	protein CHUP1, chloroplastic-like	-3.02574	-3.47351
PGSC0003DMG400013855	monocopper oxidase-like protein	-3.02535	-3.26857
PGSC0003DMG400026436	STYKc	-3.02533	-3.77927
PGSC0003DMG400027225	0	-3.0227	-2.61073
PGSC0003DMG400028456	Aquaporin	-3.02261	0
PGSC0003DMG400030902	copper ion binding	-3.02179	0
PGSC0003DMG400023470	Inherit from euNOG: expressed protein	-3.02152	-2.25548
PGSC0003DMG400000064	WRKY transcription factor	-3.02052	-4.17363
PGSC0003DMG400000353	stress-induced protein	-3.01957	-1.72723
PGSC0003DMG402023644	Zinc finger, DHHC-type containing	-3.01655	-2.58114
PGSC0003DMG400007854	hydrolase family 16	-3.01608	0
PGSC0003DMG400000217	Potassium voltage-gated channel, subfamily H (Eag-related), member	-3.01143	0
PGSC0003DMG400009168	Auxin responsive protein	-3.0101	-3.65972
PGSC0003DMG400004612	MYB transcription factor	-3.00826	-4.11916
PGSC0003DMG400000067	late embryogenesis abundant protein	-3.00787	-3.06337
PGSC0003DMG401008392	Plant mobile domain	-3.0044	0
PGSC0003DMG401025083	peroxidase	-3.00404	0
PGSC0003DMG400003248	Pollen-specific protein	-3.00091	-3.25272
PGSC0003DMG400021737	kda class ii heat shock	-2.99914	0
PGSC0003DMG400011771	amino acid	-2.99757	-2.90202
PGSC0003DMG400039436	early flowering	-2.99666	-2.60538
PGSC0003DMG400002084	Xyloglucan endotransglucosylase hydrolase protein	-2.99627	-3.77519
PGSC0003DMG400027062	Putative integral membrane protein conserved region (DUF2404)	-2.99521	-3.01407
PGSC0003DMG400003924	ACT domain	-2.99483	-3.5859
PGSC0003DMG400043471	Phosphate-induced protein 1 conserved region	-2.99478	-2.99926
PGSC0003DMG400003316	transcription factor	-2.99203	-2.72178
PGSC0003DMG400017632	Thioredoxin	-2.98971	-1.90487
PGSC0003DMG400026382	glutamine amidotransferase-like protein	-2.98844	-4.80736
PGSC0003DMG400006473	0	-2.98751	-4.01061
PGSC0003DMG400024945	Alpha beta hydrolase	-2.98705	-2.76994
PGSC0003DMG404004013	nuclear pore complex protein	-2.98629	-2.8705
PGSC0003DMG400030405	Heat shock cognate 70 kDa	-2.98585	-3.39285
PGSC0003DMG400014214	expressed protein	-2.98346	-2.89358
PGSC0003DMG400038230	Dehydrogenase	-2.98277	-1.1531
PGSC0003DMG400007819	phosphatase 2C	-2.98097	-2.86173
PGSC0003DMG400020060	0	-2.98093	-4.83778
PGSC0003DMG400018917	tyrosinase	-2.98042	-2.24437
PGSC0003DMG402025785	Pentatricopeptide repeat-containing protein	-2.97965	-3.19213
PGSC0003DMG401028907	heat shock protein	-2.97859	0
PGSC0003DMG400017709	Mitovirus RNA-dependent RNA polymerase	-2.97535	-3.87147
PGSC0003DMG400022414	fiber expressed protein	-2.97517	-3.00501
PGSC0003DMG400014279	0	-2.97382	-1.68218
PGSC0003DMG400029339	auxin-responsive protein	-2.9721	-2.67628
PGSC0003DMG400006041	finger protein	-2.96929	0
PGSC0003DMG400030343	serine threonine-protein kinase	-2.96789	-4.63527
PGSC0003DMG400027077	Myb-like DNA-binding domain	-2.9672	-3.41255
PGSC0003DMG400024295	0	-2.96683	-3.25411
PGSC0003DMG400025797	Transcription factor	-2.96491	-6.763
PGSC0003DMG400005033	0	-2.96384	-3.41929
PGSC0003DMG402009323	Pfam:DUF26	-2.96306	-2.17498
PGSC0003DMG400016907	b-cell receptor-associated protein	-2.95907	-3.53103
PGSC0003DMG400011577	disease resistance-responsive family protein	-2.95857	0
PGSC0003DMG402002683	phosphoribosylformylglycinamidine synthase	-2.95818	-2.60066
PGSC0003DMG401016370	Inherit from COG: Triacylglycerol Lipase	-2.95734	-3.71471
PGSC0003DMG400012852	Glycosyl transferase, family 2	-2.95522	-2.66434
PGSC0003DMG400006914	lob domain-containing protein	-2.95495	-1.0386
PGSC0003DMG400010771	Pectate lyase	-2.95402	-5.84707
PGSC0003DMG400018631	0	-2.94717	-3.97103
PGSC0003DMG400019872	reductase	-2.9469	-2.3009
PGSC0003DMG400028249	cell wall deposition. Required for establishment of the Casparian strip membrane domain (CSD) and the subsequent formation of Casparian strips, a cell wall modification of the root endodermis that determines an apoplastic barrier between the intraorganismal apoplasm and the extraorganismal apoplasm and prevents lateral diffusion	-2.94413	0
PGSC0003DMG400025414	zinc finger protein	-2.944	-1.78364
PGSC0003DMG400029387	Late embryogenesis abundant protein	-2.94025	0
PGSC0003DMG400028611	peroxisomal adenine nucleotide carrier	-2.93994	-2.39753
PGSC0003DMG400003666	RHOD	-2.93942	0
PGSC0003DMG400031795	Transcription factor	-2.93292	0
PGSC0003DMG400005219	0	-2.93223	0
PGSC0003DMG400003748	peroxidase	-2.93093	-3.09142
PGSC0003DMG400022208	Endoglucanase	-2.92995	-3.89529
PGSC0003DMG400011631	Chloroplast small heat shock protein class I	-2.92982	-2.43099
PGSC0003DMG400003311	0	-2.92743	-5.44032
PGSC0003DMG400017349	Transcription factor	-2.9244	0
PGSC0003DMG400026397	protein PLASTID MOVEMENT IMPAIRED	-2.92382	-2.21996
PGSC0003DMG400003115	methionine sulfoxide reductase	-2.92003	-2.90347
PGSC0003DMG400008339	Myblike DNAbinding domain containing protein	-2.91681	-3.98622
PGSC0003DMG400030164	0	-2.91667	-4.06002
PGSC0003DMG400003070	X8 domain	-2.91617	-2.94108
PGSC0003DMG400024380	0	-2.91369	0
PGSC0003DMG400016699	0	-2.91139	0
PGSC0003DMG400017772	0	-2.91119	-2.8425
PGSC0003DMG400008493	receptor-like serine threonine-protein kinase	-2.91067	-1.56582
PGSC0003DMG400016206	0	-2.91027	-2.18538
PGSC0003DMG400011768	Armadillo/beta-catenin-like repeat	-2.91009	0
PGSC0003DMG402002516	0	-2.90648	-4.82593
PGSC0003DMG400004317	Early nodulin-like protein	-2.90613	-1.44378
PGSC0003DMG400019344	transcription factor	-2.90557	-2.42405
PGSC0003DMG400019408	WRKY transcription factor	-2.90354	-5.39975
PGSC0003DMG400009701	0	-2.89713	-5.38134
PGSC0003DMG400017728	Tyrosine kinase	-2.89578	-1.48893
PGSC0003DMG400029484	defensin-like protein	-2.89484	0
PGSC0003DMG400001937	Ethanol tolerance protein GEKO1	-2.88992	-1.54792
PGSC0003DMG400001478	0	-2.88842	0
PGSC0003DMG401023109	function	-2.8877	-2.99479
PGSC0003DMG400031363	Auxin-responsive family	-2.88652	0
PGSC0003DMG400001709	uridylate kinase	-2.88373	-2.29586
PGSC0003DMG400001640	Aquaporin	-2.88289	0
PGSC0003DMG401000764	lob domain-containing protein	-2.8798	-2.83668
PGSC0003DMG400000777	Extensin-like region	-2.87964	-3.07762
PGSC0003DMG400000037	Acyl-CoA thioesterase	-2.87941	-2.75278
PGSC0003DMG400012518	subtilisin-like	-2.87762	-3.41761
PGSC0003DMG400000573	pathogenesis-related protein 5-like	-2.87732	-5.17074
PGSC0003DMG400028970	C1 domain	-2.87526	-2.48067
PGSC0003DMG400000686	GDSL esterase lipase	-2.87516	-2.64589
PGSC0003DMG400018993	pectinesterase pectinesterase inhibitor	-2.87479	-2.06852
PGSC0003DMG400011739	0	-2.87427	-2.31706
PGSC0003DMG400004287	metal tolerance protein	-2.87361	-3.39513
PGSC0003DMG400015188	GDP-fucose protein O-fucosyltransferase	-2.87195	-2.4846
PGSC0003DMG400021542	cytochrome P450	-2.86999	0
PGSC0003DMG400023288	Disease resistance protein	-2.86969	0
PGSC0003DMG400006993	peroxidase	-2.86885	0
PGSC0003DMG400028882	bile acid sodium symporter family protein	-2.86872	-3.15564
PGSC0003DMG400028613	0	-2.86754	0
PGSC0003DMG400030119	Serine Threonine protein kinase	-2.86625	0
PGSC0003DMG400030322	XH XS domain-containing protein	-2.8635	0
PGSC0003DMG400009237	chorismate mutase	-2.86143	-2.75651
PGSC0003DMG400036806	0	-2.86037	-5.47723
PGSC0003DMG400012451	May be involved in modulation of pathogen defense and leaf cell death (By similarity)	-2.85907	-1.83987
PGSC0003DMG400001891	0	-2.85762	-1.89692
PGSC0003DMG400022956	Protein of unknown function (DUF3133)	-2.85558	-3.5973
PGSC0003DMG400006178	Pentatricopeptide repeat-containing protein	-2.85338	-4.90635
PGSC0003DMG402004013	nuclear pore complex protein	-2.85299	-2.53766
PGSC0003DMG400012566	phosphatase 2C	-2.85142	0
PGSC0003DMG400020589	4-epimerase	-2.8505	-2.44644
PGSC0003DMG400018392	0	-2.84972	-4.04792
PGSC0003DMG400014542	0	-2.84739	-1.92677
PGSC0003DMG400019886	NAD dependent epimerase dehydratase family protein	-2.84711	-2.64239
PGSC0003DMG400014262	0	-2.84687	-2.67451
PGSC0003DMG400026914	calmodulin-like protein	-2.84658	-3.02384
PGSC0003DMG400002328	adipocyte plasma membrane-associated	-2.84458	0
PGSC0003DMG400005338	auxin-responsive protein	-2.84309	-3.25151
PGSC0003DMG402017902	boron transporter	-2.84249	-1.58482
PGSC0003DMG400005361	Calreticulin	-2.84206	-2.50897
PGSC0003DMG400018635	expansin-like	-2.84185	-3.36812
PGSC0003DMG400015746	UDPglucose 4-epimerase	-2.84124	-3.61287
PGSC0003DMG400030918	copper ion binding	-2.83991	-2.71445
PGSC0003DMG400046771	Threonyl-trna synthetase	-2.83898	-2.8966
PGSC0003DMG400018644	Kinase family	-2.8389	0
PGSC0003DMG400026614	LURP-one-related	-2.83693	-3.5017
PGSC0003DMG400020335	DUF246 domain-containing protein	-2.83685	-2.9074
PGSC0003DMG400000071	Pfam:DUF248	-2.83483	-2.84928
PGSC0003DMG400008713	Hsp20/alpha crystallin family	-2.83412	-4.54675
PGSC0003DMG400001706	finger protein	-2.83174	-3.82938
PGSC0003DMG400025934	0	-2.83169	-1.9787
PGSC0003DMG400005418	membrane	-2.83082	-2.28649
PGSC0003DMG400026310	0	-2.83003	-2.26576
PGSC0003DMG400029860	0	-2.82476	-2.13927
PGSC0003DMG400033184	inverted formin, FH2 and WH2 domain containing	-2.82403	-3.27929
PGSC0003DMG401010673	methylmalonate-semialdehyde dehydrogenase	-2.8233	-3.12611
PGSC0003DMG400021725	Inherit from NOG: - C2H2 zinc finger protein, expressed	-2.82015	-3.97637
PGSC0003DMG400031156	Ankyrin repeat-containing protein	-2.81756	0
PGSC0003DMG400000365	Transcription factor	-2.81645	-1.76281
PGSC0003DMG400026840	resistance protein	-2.81291	-2.28687
PGSC0003DMG400004354	AWPM-19-like membrane family protein	-2.81153	-3.09964
PGSC0003DMG400009140	0	-2.80884	-2.93421
PGSC0003DMG400033317	0	-2.80773	-3.6425
PGSC0003DMG400031834	Inherit from KOG: Haloacid dehalogenase-like hydrolase family protein	-2.80722	-3.76336
PGSC0003DMG400004957	Protein of unknown function (DUF1005)	-2.80709	-1.98021
PGSC0003DMG400026260	Transcription factor	-2.80675	0
PGSC0003DMG400032820	PHOsphatase	-2.80635	-2.21796
PGSC0003DMG400009973	Arabidopsis protein of unknown function	-2.80439	-3.3235
PGSC0003DMG400003050	inactive rhomboid protein 1-like	-2.80431	-2.80815
PGSC0003DMG400019432	0	-2.80145	-2.04344
PGSC0003DMG400030318	E3 ubiquitin-protein ligase	-2.80133	-3.77381
PGSC0003DMG400000386	leucine-rich repeat extensin-like protein	-2.79812	-2.06593
PGSC0003DMG400044568	SRF-type transcription factor (DNA-binding and dimerisation domain)	-2.79801	-4.00942
PGSC0003DMG400002085	pectinesterase	-2.79571	0
PGSC0003DMG401018530	alpha/beta hydrolase fold	-2.79266	-3.02966
PGSC0003DMG400017813	Transcription factor	-2.78714	-2.43574
PGSC0003DMG400026222	expansin-like	-2.78667	0
PGSC0003DMG400005909	calcium-binding protein	-2.78395	-4.68225
PGSC0003DMG400019598	0	-2.78272	0
PGSC0003DMG401007888	0	-2.78131	-2.99154
PGSC0003DMG400014791	jumonji domain protein	-2.78114	-3.26748
PGSC0003DMG400021210	Regulatory protein	-2.77957	-2.83736
PGSC0003DMG400024910	12-oxophytodienoate reductase	-2.77887	-4.35531
PGSC0003DMG400014403	inverted formin, FH2 and WH2 domain containing	-2.77885	-3.71732
PGSC0003DMG400024619	DUF246 domain-containing protein	-2.77129	-3.6306
PGSC0003DMG400030843	0	-2.77001	-2.66685
PGSC0003DMG400018756	Pfam:DUF231	-2.76817	-2.23184
PGSC0003DMG400027264	gata transcription factor	-2.76777	-2.54127
PGSC0003DMG400030838	Exchanges the guanine residue with 7-aminomethyl-7- deazaguanine in tRNAs with GU(N) anticodons (tRNA-Asp, -Asn, -His and -Tyr). After this exchange, a cyclopentendiol moiety is attached to the 7-aminomethyl group of 7-deazaguanine, resulting in the hypermodified nucleoside queuosine (Q) (7-(((4,5-cis- dihydroxy-2-cyclopenten-1-yl)amino)methyl)-7-deazaguanosine) (By similarity)	-2.76754	-2.48806
PGSC0003DMG400000710	hydrolase, alpha beta fold family protein	-2.76668	-4.53164
PGSC0003DMG400012844	pirin-like protein	-2.76593	-3.61482
PGSC0003DMG400009477	Removes the phosphate from trehalose 6-phosphate to produce free trehalose. Trehalose accumulation in plant may improve abiotic stress tolerance	-2.765	-4.2564
PGSC0003DMG400022897	Protein of unknown function (DUF1677)	-2.76206	-3.74245
PGSC0003DMG400021596	acid phosphatase	-2.76097	-3.59912
PGSC0003DMG400019133	PAR1 protein	-2.76075	-2.3195
PGSC0003DMG400036493	Transcription factor	-2.75999	-3.85929
PGSC0003DMG400009146	DNAJ heat shock N-terminal domain-containing protein	-2.75796	0
PGSC0003DMG400011659	Metacaspase	-2.75717	-3.42271
PGSC0003DMG400003210	RECEPTOR-like protein	-2.75455	-3.63494
PGSC0003DMG400015710	Glycosyl transferases group 1	-2.75441	-1.75929
PGSC0003DMG400012643	0	-2.75265	0
PGSC0003DMG400009934	0	-2.74983	-2.76204
PGSC0003DMG400030947	chaperone protein dnaJ	-2.7487	-1.92678
PGSC0003DMG400023210	Phosphatidylinositol-specific phospholipase C X domain containing	-2.74698	0
PGSC0003DMG400008521	0	-2.74547	0
PGSC0003DMG400008932	soluble inorganic	-2.74487	-2.64146
PGSC0003DMG400027149	Cbl-interacting protein kinase	-2.74474	-2.56449
PGSC0003DMG400003564	calcium-dependent protein kinase	-2.74454	-3.14692
PGSC0003DMG400027431	Protein of unknown function (DUF810)	-2.74171	-2.45272
PGSC0003DMG400009178	pectinesterase	-2.74035	-1.65521
PGSC0003DMG400005000	Metal ion binding protein	-2.73875	-2.24488
PGSC0003DMG400005154	0	-2.73687	-2.09258
PGSC0003DMG400030441	expressed protein	-2.73525	-3.21422
PGSC0003DMG400007438	0	-2.7336	-5.03956
PGSC0003DMG402023061	HVA22-like protein	-2.73257	-1.89401
PGSC0003DMG400032279	0	-2.73171	-5.52523
PGSC0003DMG400008265	Transcription factor	-2.73031	-6.6347
PGSC0003DMG400018123	0	-2.72996	0
PGSC0003DMG400010399	mannose-6-phosphate isomerase	-2.72943	-3.08594
PGSC0003DMG400010768	GLutaRedoXin	-2.72884	0
PGSC0003DMG401004023	heat shock factor	-2.7284	-2.20734
PGSC0003DMG401002919	0	-2.72817	0
PGSC0003DMG400008182	DnaJ domain	-2.72789	0
PGSC0003DMG400014639	0	-2.72577	-2.1176
PGSC0003DMG402001978	Apoptosis-inducing factor homolog	-2.72556	-2.42586
PGSC0003DMG402023823	0	-2.72375	-1.64491
PGSC0003DMG400011404	0	-2.72276	-1.88816
PGSC0003DMG400003813	receptor-like cytosolic serine threonine-protein kinase RBK2-like	-2.72236	-1.79981
PGSC0003DMG400009255	Heat Shock Protein	-2.72059	-1.69131
PGSC0003DMG400030006	PAR1 protein	-2.71824	0
PGSC0003DMG400020412	0	-2.71709	-2.90249
PGSC0003DMG400030810	Phi-1 protein	-2.71703	-2.21363
PGSC0003DMG400021358	E3 ubiquitin-protein ligase	-2.71635	-4.59586
PGSC0003DMG400017301	glycerol-3-phosphate acyltransferase	-2.71365	-3.60973
PGSC0003DMG400012457	Protein of unknown function (DUF1218)	-2.71165	-1.89365
PGSC0003DMG403004568	DUF246 domain-containing protein	-2.71143	0
PGSC0003DMG400001924	Metalloendoproteinase	-2.71138	-2.96975
PGSC0003DMG400008980	aspartic	-2.70875	-1.79933
PGSC0003DMG400030457	0	-2.70847	0
PGSC0003DMG400002601	Iaa-amino acid hydrolase	-2.70723	-2.63179
PGSC0003DMG400009703	transcription factor	-2.70564	-2.40894
PGSC0003DMG400025429	0	-2.70487	0
PGSC0003DMG400001402	0	-2.70415	-1.60305
PGSC0003DMG400022383	CBS domain-containing protein	-2.70281	-1.7636
PGSC0003DMG400020209	Nodulin-like	-2.7006	-1.44288
PGSC0003DMG400002082	harpin-induced protein 1 domain containing protein, expressed	-2.69941	-2.95113
PGSC0003DMG400031101	Xyloglucan endotransglucosylase hydrolase protein	-2.69735	-2.70252
PGSC0003DMG400001395	B12d protein	-2.69654	-1.31241
PGSC0003DMG400008094	Bifunctional monodehydroascorbate reductase and carbonic anhydrase	-2.69644	-2.06118
PGSC0003DMG400005375	0	-2.69507	-3.09164
PGSC0003DMG400001145	Nitrate transporter	-2.69361	-2.53625
PGSC0003DMG400006509	CACTA, En Spm sub-class	-2.69361	-2.29539
PGSC0003DMG400007525	0	-2.69346	-3.80212
PGSC0003DMG400016010	ACT domain	-2.69037	-3.27658
PGSC0003DMG400031014	domain--containing protein	-2.68803	-5.57381
PGSC0003DMG400023880	senescence-associated protein	-2.68759	-2.08842
PGSC0003DMG400026482	receptor accessory protein	-2.68484	-2.66235
PGSC0003DMG400007715	ZnF_C2H2	-2.68367	0
PGSC0003DMG400017123	Cytochrome p450	-2.68292	-2.58524
PGSC0003DMG400025616	udp-galactose transporter	-2.68137	-1.70862
PGSC0003DMG400006179	nodulin family	-2.68013	0
PGSC0003DMG403026043	0	-2.67993	0
PGSC0003DMG400008894	regulator of chromosome condensation	-2.67969	-2.08834
PGSC0003DMG400022449	0	-2.67892	0
PGSC0003DMG400026473	Cysteine proteinase inhibitor	-2.67806	-2.45157
PGSC0003DMG400012798	Conserved gene of	-2.67701	-2.66652
PGSC0003DMG400027677	Pentatricopeptide repeat-containing protein	-2.67552	-2.65783
PGSC0003DMG400009008	zinc finger	-2.67515	-3.23383
PGSC0003DMG400011733	Inherit from euNOG: harpin-induced protein 1 domain containing protein	-2.67509	-2.83263
PGSC0003DMG400002789	ABC transporter	-2.6736	-2.35831
PGSC0003DMG400005918	Transcription factor	-2.67132	-2.49069
PGSC0003DMG401005729	serine threonine-protein kinase	-2.66817	-3.37986
PGSC0003DMG401002683	heat stress transcription factor	-2.66649	-3.06238
PGSC0003DMG400027335	KH domain	-2.66403	0
PGSC0003DMG400018811	LRR receptor-like serine threonine-protein kinase	-2.6637	-2.90498
PGSC0003DMG400023949	abscisic acid receptor	-2.65964	0
PGSC0003DMG400026280	decarboxylase	-2.65785	-3.62821
PGSC0003DMG400008248	Transcription factor	-2.65716	-6.59559
PGSC0003DMG400009657	X8 domain	-2.65626	-4.01537
PGSC0003DMG400016872	Leucine-rich repeat receptor-like protein kinase	-2.65593	0
PGSC0003DMG400008357	0	-2.65522	-2.79795
PGSC0003DMG400020133	0	-2.65499	-2.5924
PGSC0003DMG400011229	0	-2.65333	-2.38321
PGSC0003DMG400026259	May have a structural role to stabilize the lipid body during desiccation of the seed by preventing coalescence of the oil. Probably interacts with both lipid and phospholipid moieties of lipid bodies. May also provide recognition signals for specific lipase anchorage in lipolysis during seedling growth	-2.6528	-4.14719
PGSC0003DMG400016528	Aquaporin	-2.65242	0
PGSC0003DMG400010485	nad kinase	-2.65116	-2.13681
PGSC0003DMG400032759	Glycosyl transferases group 1	-2.64979	-1.72195
PGSC0003DMG400017026	0	-2.64622	-3.6078
PGSC0003DMG400007960	Late embryogenesis abundant protein	-2.64504	-1.62933
PGSC0003DMG401001316	Converts alpha-aldose to the beta-anomer. It is active on D-glucose, L-arabinose, D-xylose, D-galactose, maltose and lactose (By similarity)	-2.64491	-2.07496
PGSC0003DMG400003211	RECEPTOR-like protein	-2.64422	-3.07907
PGSC0003DMG400003526	mitochondrial chaperone	-2.64365	-2.53794
PGSC0003DMG400016967	Mediator complex subunit 28	-2.64011	-2.45806
PGSC0003DMG400029773	Multiprotein bridging factor 1	-2.63886	-1.96956
PGSC0003DMG400031455	0	-2.63842	-2.3018
PGSC0003DMG400017124	cytochrome P450	-2.63809	0
PGSC0003DMG400020388	peroxidase	-2.63802	0
PGSC0003DMG400011569	replication protein	-2.63543	-1.8879
PGSC0003DMG400017659	PPPDE peptidase domain-containing protein	-2.63509	-2.55403
PGSC0003DMG402002548	Protein PLANT CADMIUM RESISTANCE	-2.63445	0
PGSC0003DMG400002202	ATP synthase subunit 9, mitochondrial	-2.63412	-3.06389
PGSC0003DMG400004337	bidirectional sugar transporter	-2.62959	0
PGSC0003DMG400027567	0	-2.62888	-4.36484
PGSC0003DMG400006655	leucine rich repeat	-2.62714	-2.3117
PGSC0003DMG400020638	Protein of unknown function (DUF506)	-2.62454	0
PGSC0003DMG400011685	Serpin peptidase inhibitor, clade	-2.62393	-2.10597
PGSC0003DMG400003425	male sterility MS5 family protein	-2.62189	0
PGSC0003DMG400004000	serine threonine-protein kinase	-2.62092	-2.74798
PGSC0003DMG400002225	SWIM zinc finger	-2.61969	-4.18651
PGSC0003DMG400027552	0	-2.61913	-2.88994
PGSC0003DMG402018293	peroxidase	-2.61787	-3.25932
PGSC0003DMG402007101	Curculin-like mannose-binding lectin family protein	-2.61783	0
PGSC0003DMG400006622	phospholipase C	-2.61516	-1.99951
PGSC0003DMG400000199	0	-2.61418	0
PGSC0003DMG400021096	0	-2.6131	-3.18741
PGSC0003DMG400013425	Triacylglycerol lipase	-2.61231	-2.58694
PGSC0003DMG400012159	Inherit from euNOG: testis expressed 30	-2.61159	-2.59654
PGSC0003DMG400013198	Leucine-rich repeat receptor-like protein kinase	-2.60964	-2.74723
PGSC0003DMG400020730	transcription factor	-2.60879	-1.9984
PGSC0003DMG400020779	Ribosomal protein S1	-2.60844	-2.23103
PGSC0003DMG400000468	transporter	-2.60492	-1.37693
PGSC0003DMG400018621	F-box protein	-2.60434	-2.67789
PGSC0003DMG400030413	cytochrome P450	-2.6027	-2.5509
PGSC0003DMG400001681	Phosphatidylinositol n-acetylglucosaminyltransferase subunit	-2.6022	-2.70175
PGSC0003DMG400030573	reticulon-like protein B9-like	-2.60007	-2.2053
PGSC0003DMG400014264	TraB family	-2.59954	-2.05094
PGSC0003DMG400004715	Cleavage site for pathogenic type III effector avirulence factor Avr	-2.59917	-4.65254
PGSC0003DMG400015448	- STE kinases include homologs to sterile 7, sterile 11 and sterile 20 from yeast, expressed	-2.59659	-3.15621
PGSC0003DMG400027498	Hsp20/alpha crystallin family	-2.59476	-3.64353
PGSC0003DMG400025350	Hsp20/alpha crystallin family	-2.59474	-6.63327
PGSC0003DMG400001448	UDP-glucose 6-dehydrogenase	-2.5941	-2.02938
PGSC0003DMG400010097	Pfam:DUF231	-2.59302	-2.32308
PGSC0003DMG400014346	Pentatricopeptide repeat-containing protein	-2.59168	0
PGSC0003DMG400015229	- Bric-a-Brac, Tramtrack, and Broad Complex BTB domain with TAZ zinc finger and Calmodulin-binding domains, expressed	-2.59121	-3.68323
PGSC0003DMG403013782	Replication protein	-2.59025	0
PGSC0003DMG401028974	biosynthesis protein	-2.58746	-2.6781
PGSC0003DMG400007149	PGAM	-2.58714	-2.57618
PGSC0003DMG400026736	Squamosa promoter-binding-like protein	-2.58653	-2.95241
PGSC0003DMG400008591	caffeic acid	-2.58632	-2.35369
PGSC0003DMG400004702	0	-2.58603	-2.44158
PGSC0003DMG400025625	0	-2.58585	-3.2932
PGSC0003DMG400021877	Xyloglucan endo-transglycosylase	-2.58533	2.14295
PGSC0003DMG400023107	0	-2.58477	-2.10026
PGSC0003DMG400027483	0	-2.58413	-3.2281
PGSC0003DMG400028443	Integrin-linked protein kinase	-2.5831	-1.93751
PGSC0003DMG400012503	mutS homolog 4 (E. coli)	-2.58289	0
PGSC0003DMG400021265	Protein of unknown function (DUF815)	-2.58232	-2.17044
PGSC0003DMG400005119	agamous-like MADS-box protein	-2.58152	-2.78139
PGSC0003DMG400025795	Abscisic acid 8'-hydroxylase	-2.58108	-1.95523
PGSC0003DMG400003569	thaumatin-like protein	-2.57971	-2.72624
PGSC0003DMG400009147	Phosphatidylinositol-4-phosphate 5-kinase family protein	-2.57953	-3.0334
PGSC0003DMG400016971	Mediator complex subunit 28	-2.57797	-2.34293
PGSC0003DMG400007112	protein TRANSPARENT TESTA 1-like	-2.57715	-2.627
PGSC0003DMG400005445	oxidoreductase, 2OG-Fe(II) oxygenase family protein	-2.57694	-2.70028
PGSC0003DMG400006185	ubiquitin-dependent protein catabolic process	-2.5763	-2.5448
PGSC0003DMG400005157	0	-2.57464	-1.41956
PGSC0003DMG400024644	heat shock protein	-2.57432	0
PGSC0003DMG400000731	Universal stress protein family	-2.57254	-1.02531
PGSC0003DMG400011086	copper transporter	-2.5723	-2.25552
PGSC0003DMG400031755	Optic atrophy 3 protein (OPA3)	-2.56855	-2.09649
PGSC0003DMG400014597	Mitochondrial 2-oxoglutarate malate carrier	-2.56824	-2.70428
PGSC0003DMG402027812	0	-2.56812	-2.29138
PGSC0003DMG400002621	PXA domain	-2.56549	-2.07076
PGSC0003DMG400014899	SEC14 cytosolic factor family protein	-2.56545	-1.8467
PGSC0003DMG400007672	0	-2.56436	0
PGSC0003DMG400002009	Heat shock family protein	-2.56423	-3.52311
PGSC0003DMG400028622	acyl-protein thioesterase 2-like	-2.56287	-1.88209
PGSC0003DMG400040483	U-box domain-containing protein	-2.56233	-2.1632
PGSC0003DMG402024767	pectinesterase	-2.56223	-3.26736
PGSC0003DMG400001313	2-aminoethanethiol	-2.56188	0
PGSC0003DMG400012848	L-aspartate oxidase	-2.55969	0
PGSC0003DMG400021348	peptidase (S8 and S53, subtilisin, kexin, sedolisin	-2.55859	-1.68654
PGSC0003DMG400006224	0	-2.55568	-2.67555
PGSC0003DMG401000287	inositol oxygenase	-2.5548	0
PGSC0003DMG400000612	domain-containing protein	-2.55337	-2.13176
PGSC0003DMG400020262	0	-2.55279	-2.94433
PGSC0003DMG400002133	purine permease	-2.55083	-2.8555
PGSC0003DMG400008098	Inherit from euNOG: Ripening-related protein	-2.54897	-1.77787
PGSC0003DMG400013720	May be involved in modulation of pathogen defense and leaf cell death (By similarity)	-2.54806	-1.99678
PGSC0003DMG400015709	Glycosyl transferases group 1	-2.54732	-1.50507
PGSC0003DMG400002618	transmembrane protein 53-like	-2.54703	-2.63267
PGSC0003DMG400036797	peptidase (S8 and S53, subtilisin, kexin, sedolisin	-2.5466	-2.32604
PGSC0003DMG400011039	LURP-one-related	-2.54591	-3.40259
PGSC0003DMG400016889	elongation of very long chain fatty acids protein	-2.5439	0
PGSC0003DMG400025626	protein DEHYDRATION-INDUCED 19 homolog	-2.54326	-2.27959
PGSC0003DMG400033622	0	-2.54317	-3.18555
PGSC0003DMG400024775	RING-H2 finger protein	-2.54108	-2.71457
PGSC0003DMG400029427	0	-2.54104	0
PGSC0003DMG400007146	peroxisome biogenesis protein 16-like	-2.53822	-2.79827
PGSC0003DMG400024547	Diacylglycerol kinase	-2.53388	-3.1388
PGSC0003DMG400030521	Ubiquitin-protein ligase	-2.53112	-2.46814
PGSC0003DMG400009509	heat shock protein	-2.53085	-1.60583
PGSC0003DMG400024324	harpin-induced protein-related HIN1-related harpin-responsive protein-related	-2.53075	-2.79944
PGSC0003DMG400016863	Inherit from euNOG: F-box protein	-2.53038	-1.99779
PGSC0003DMG400019612	cyclic nucleotide-gated ion channel	-2.52768	-1.61483
PGSC0003DMG400023415	Disease resistance-responsive	-2.52164	0
PGSC0003DMG400002930	tify 10b	-2.52021	-3.61574
PGSC0003DMG400016553	Shikimate kinase	-2.51813	-1.55094
PGSC0003DMG400021076	0	-2.51738	0
PGSC0003DMG400009497	Protein of unknown function (DUF3464)	-2.51588	-3.05024
PGSC0003DMG400002023	0	-2.51578	-2.13216
PGSC0003DMG400028624	Heat Shock Protein	-2.5127	-3.49567
PGSC0003DMG400002622	Protein disulfide isomerase	-2.51155	-2.13546
PGSC0003DMG400021432	0	-2.51088	-2.05081
PGSC0003DMG400035643	0	-2.50952	-3.83529
PGSC0003DMG400033687	hydrolase, alpha beta fold family protein	-2.50648	-1.94773
PGSC0003DMG400010443	Ankyrin repeat-containing protein	-2.50634	-2.352
PGSC0003DMG400001049	0	-2.50612	0
PGSC0003DMG400024941	prolyl 4-hydroxylase	-2.50594	-2.32603
PGSC0003DMG400025939	Inherit from COG: leucine Rich Repeat	-2.50419	-2.48771
PGSC0003DMG400011954	Plant non-specific lipid-transfer proteins transfer phospholipids as well as galactolipids across membranes. May play a role in wax or cutin deposition in the cell walls of expanding epidermal cells and certain secretory tissues (By similarity)	-2.50401	0
PGSC0003DMG400001932	Catalyzes the oxidative decarboxylation of 6- phosphogluconate to ribulose 5-phosphate and CO(2), with concomitant reduction of NADP to NADPH (By similarity)	-2.50378	-1.23727
PGSC0003DMG400007325	Transcription factor	-2.50298	-2.73842
PGSC0003DMG400000444	Heat shock cognate 70 kDa	-2.50255	0
PGSC0003DMG400010388	Transcription factor	-2.50251	0
PGSC0003DMG400018315	cell wall	-2.50015	-3.28412
PGSC0003DMG400029516	0	-2.49983	-1.53271
PGSC0003DMG401003156	cellulose synthase-like	-2.49806	-2.54581
PGSC0003DMG400006442	early light-induced protein	-2.49796	-2.34393
PGSC0003DMG400011205	leucine-rich repeat receptor-like serine threonine-protein kinase	-2.49461	0
PGSC0003DMG400014145	VQ motif-containing protein	-2.49417	-3.20462
PGSC0003DMG400002837	ATPase family associated with various cellular activities (AAA)	-2.49155	-3.01578
PGSC0003DMG400001038	Early nodulin-like protein	-2.48995	-2.98821
PGSC0003DMG400021401	Transcription factor	-2.48974	0
PGSC0003DMG400008033	nucleobase-ascorbate transporter	-2.48847	-1.44536
PGSC0003DMG400015156	Mediator complex subunit 28	-2.48816	-2.02495
PGSC0003DMG400025293	aspartic proteinase	-2.48792	-3.19369
PGSC0003DMG400003686	0	-2.48355	-3.79848
PGSC0003DMG400025844	0	-2.47958	-3.78187
PGSC0003DMG400007977	UDP-Glycosyltransferase	-2.47953	-1.22291
PGSC0003DMG400003790	LRR receptor-like serine threonine-protein kinase	-2.47938	-2.78586
PGSC0003DMG400011627	heat shock protein	-2.47474	0
PGSC0003DMG400002518	0	-2.47435	0
PGSC0003DMG400027918	exonuclease nucleic acid binding	-2.47322	-4.47439
PGSC0003DMG400008089	cyclic nucleotide-gated ion channel	-2.47305	-3.04788
PGSC0003DMG402028252	beta-fructofuranosidase	-2.47219	0
PGSC0003DMG400019154	#NAME?	-2.47189	-4.1393
PGSC0003DMG401005053	0	-2.47162	0
PGSC0003DMG400011267	0	-2.47148	-2.11537
PGSC0003DMG400026924	stomatin-like protein	-2.47054	0
PGSC0003DMG400022311	Inherit from KOG: RAB3 GTPase activating protein subunit 1 (Catalytic)	-2.46906	-2.29711
PGSC0003DMG400008358	basic intrinsic protein	-2.46889	-1.57442
PGSC0003DMG402002164	glutathione Stransferase	-2.46887	-2.96049
PGSC0003DMG400008001	Cyclin, C-terminal domain	-2.46523	0
PGSC0003DMG400027964	0	-2.46496	-2.7364
PGSC0003DMG400024749	Inherit from euNOG: rapid ALkalinization Factor	-2.46147	-1.88963
PGSC0003DMG402029166	Calcium calmodulin-dependent protein kinase kinase	-2.46045	-1.88828
PGSC0003DMG400001072	leucine-rich repeat extensin-like protein	-2.45923	-2.10038
PGSC0003DMG400001074	0	-2.45882	-3.15363
PGSC0003DMG400017087	resistance protein	-2.45525	-1.91662
PGSC0003DMG400032510	L-ascorbate	-2.45519	-1.81082
PGSC0003DMG400000311	ATPase family associated with various cellular activities (AAA)	-2.45334	-1.69784
PGSC0003DMG400027965	0	-2.45167	-2.73197
PGSC0003DMG400011033	abscisic acid receptor	-2.45142	-1.52276
PGSC0003DMG400026332	NAC domain-containing protein	-2.45067	-2.64499
PGSC0003DMG400047346	receptor-like protein kinase	-2.44997	-3.17065
PGSC0003DMG401003646	0	-2.44886	-3.20879
PGSC0003DMG400015815	Pectate lyase	-2.44715	-2.13921
PGSC0003DMG400001462	0	-2.44649	-1.95518
PGSC0003DMG400015666	inactive receptor kinase	-2.44639	-2.02585
PGSC0003DMG400018145	PMEI	-2.44591	-3.06009
PGSC0003DMG400005719	lob domain-containing protein	-2.44529	0
PGSC0003DMG400019973	DUF1295 domain protein	-2.44405	-2.24083
PGSC0003DMG400028578	Transcription factor	-2.44251	0
PGSC0003DMG400024876	Electron carrier protein. The oxidized form of the cytochrome c heme group can accept an electron from the heme group of the cytochrome c1 subunit of cytochrome reductase. Cytochrome c then transfers this electron to the cytochrome oxidase complex, the final protein carrier in the mitochondrial electron-transport chain (By similarity)	-2.44206	-1.63264
PGSC0003DMG400010226	Arabidopsis broad-spectrum mildew resistance protein RPW8	-2.44056	-4.87769
PGSC0003DMG400010065	- STE kinases include homologs to sterile 7, sterile 11 and sterile 20 from yeast, expressed	-2.43632	-3.53702
PGSC0003DMG401021159	phospho-N-acetylmuramoyl-pentapeptide-transferase activity	-2.43483	-2.20783
PGSC0003DMG400022856	Heat shock factor binding protein 1	-2.4348	-1.76405
PGSC0003DMG400028602	Kinesin family member	-2.43457	-1.1916
PGSC0003DMG400038453	NADP-dependent alkenal double bond reductase	-2.43437	-3.9025
PGSC0003DMG400022027	motor activity	-2.43198	-2.54955
PGSC0003DMG402008784	0	-2.42921	-2.55972
PGSC0003DMG400031466	0	-2.4292	0
PGSC0003DMG400015007	C2 domain	-2.42912	-2.57061
PGSC0003DMG400009069	ubiquitin-conjugating enzyme	-2.42888	0
PGSC0003DMG400028732	expressed protein	-2.42809	-1.74778
PGSC0003DMG400016520	IQ calmodulin-binding motif family protein, expressed	-2.42787	-2.38323
PGSC0003DMG402031202	receptor-like protein kinase	-2.42774	0
PGSC0003DMG400013240	Protein of unknown function, DUF594	-2.42739	0
PGSC0003DMG400025772	atp-dependent clp protease ATP-binding subunit	-2.42719	-0.99922
PGSC0003DMG400008982	Basic 7S	-2.42645	-3.03558
PGSC0003DMG400029325	Multicopper oxidase	-2.42604	-1.10549
PGSC0003DMG400025964	0	-2.42516	-2.4884
PGSC0003DMG400003213	CDPK-related protein	-2.42504	-2.18165
PGSC0003DMG400017327	Serine Threonine protein kinase	-2.42421	-2.38736
PGSC0003DMG400024782	Glycosyl transferase family 8	-2.42419	-3.12962
PGSC0003DMG400004035	Mitogen-activated protein kinase kinase kinase	-2.42371	0
PGSC0003DMG400021369	expressed protein	-2.42349	-2.05557
PGSC0003DMG403018633	STYKc	-2.42225	-1.84182
PGSC0003DMG400011336	Hypoxia-responsive family	-2.42186	0
PGSC0003DMG400022677	CASP-like protein	-2.42104	-3.15238
PGSC0003DMG400018914	tyrosinase	-2.4205	-2.01476
PGSC0003DMG400020561	antiporter	-2.41932	-2.16846
PGSC0003DMG400041917	0	-2.4165	-2.76492
PGSC0003DMG400022968	0	-2.41559	0
PGSC0003DMG400008839	#NAME?	-2.41532	-4.96686
PGSC0003DMG400028543	late embryogenesis abundant protein-related LEA protein-related	-2.41515	-2.85659
PGSC0003DMG400008978	Basic 7S	-2.41249	-1.98066
PGSC0003DMG400023762	globulin seed storage protein 2-like	-2.41236	-4.39754
PGSC0003DMG400030396	Dirigent-like protein	-2.41134	-2.46237
PGSC0003DMG400039021	0	-2.40998	-2.84309
PGSC0003DMG400015303	Protein of unknown function (DUF3339)	-2.4095	-3.61929
PGSC0003DMG400008112	May be involved in modulation of pathogen defense and leaf cell death (By similarity)	-2.40937	-3.55042
PGSC0003DMG400003225	Auxin responsive protein	-2.40842	-2.4732
PGSC0003DMG400017550	0	-2.40726	0
PGSC0003DMG400030638	(Membrane-Associated Ring finger (C3HC4))	-2.40642	0
PGSC0003DMG401019343	heat stress transcription factor	-2.40582	-2.03826
PGSC0003DMG400002303	glucan endo-1-3-beta-glucosidase	-2.40465	-3.21203
PGSC0003DMG400021372	fasciclin-like arabinogalactan protein	-2.40322	-2.02405
PGSC0003DMG400023039	Nudix hydrolase	-2.40096	0
PGSC0003DMG400010814	21 kDa protein-like	-2.40053	-2.62256
PGSC0003DMG401020115	Fimbrin-like protein	-2.39998	-3.45891
PGSC0003DMG400023693	transcription initiation factor	-2.39992	-2.75605
PGSC0003DMG400001066	Potassium channel	-2.39861	-1.99726
PGSC0003DMG400011932	LRR receptor-like serine threonine-protein kinase	-2.39753	0
PGSC0003DMG400025444	0	-2.39616	0
PGSC0003DMG400015412	Lipase (class 3)	-2.39492	-2.0239
PGSC0003DMG403024767	pectinesterase	-2.39449	-3.02156
PGSC0003DMG400027584	0	-2.39322	-3.10241
PGSC0003DMG400020334	Dehydrogenase	-2.39265	0
PGSC0003DMG400025445	0	-2.38963	0
PGSC0003DMG402012010	GYF domain-containing protein	-2.38842	-2.44542
PGSC0003DMG400009951	plant-type cell wall organization	-2.38179	0
PGSC0003DMG400026596	ribose-phosphate pyrophosphokinase	-2.38079	-1.75653
PGSC0003DMG400000591	0	-2.38026	0
PGSC0003DMG400003075	AWPM-19-like membrane family protein	-2.37735	-3.28206
PGSC0003DMG400003208	Inherit from KOG: StAR-related lipid transfer (START) domain containing	-2.37686	-2.78529
PGSC0003DMG400004952	0	-2.3761	-2.19774
PGSC0003DMG400027861	Translation Initiation Factor	-2.37608	-2.3205
PGSC0003DMG400034083	Phosphate carrier protein	-2.3755	0
PGSC0003DMG400024160	phospholipase A1-Ibeta2, chloroplastic-like	-2.37401	-7.05764
PGSC0003DMG400028396	phosphate transporter PHO1 homolog	-2.37299	-1.73058
PGSC0003DMG402005053	0	-2.37067	0
PGSC0003DMG400025282	Transcription factor	-2.37018	-6.35394
PGSC0003DMG400008057	POX	-2.37006	-2.33555
PGSC0003DMG400021123	E3 ubiquitin-protein ligase	-2.36904	-1.47535
PGSC0003DMG400018236	protein notum homolog	-2.36719	-1.93858
PGSC0003DMG400038918	receptor-like protein kinase	-2.36436	-3.36544
PGSC0003DMG400014177	ankyrin repeat and PH	-2.3637	0
PGSC0003DMG400017958	inactive purple acid phosphatase 27-like	-2.36278	0
PGSC0003DMG400016478	Arogenate dehydratase prephenate dehydratase	-2.36205	-1.87055
PGSC0003DMG400031722	0	-2.36152	0
PGSC0003DMG400021688	0	-2.36087	-2.51161
PGSC0003DMG401022238	Produces ATP from ADP in the presence of a proton gradient across the membrane (By similarity)	-2.35967	-3.03072
PGSC0003DMG402025397	0	-2.35619	-2.08565
PGSC0003DMG400026493	DNA-binding protein	-2.35236	-3.28893
PGSC0003DMG400000476	harpin-induced protein-related HIN1-related harpin-responsive protein-related	-2.35216	-2.56352
PGSC0003DMG400021111	reticuline oxidase-like protein-like	-2.35156	-2.91833
PGSC0003DMG400000194	zinc finger	-2.35129	-2.04008
PGSC0003DMG401015781	MatE	-2.35062	-1.62757
PGSC0003DMG402021841	0	-2.35029	0
PGSC0003DMG400024708	Stress-related	-2.34959	-2.82995
PGSC0003DMG400022762	F-Box protein	-2.34808	-2.42812
PGSC0003DMG400003065	0	-2.34765	-2.1623
PGSC0003DMG400016973	WD domain, G-beta repeat	-2.34716	-1.1077
PGSC0003DMG400026255	0	-2.34685	-2.64158
PGSC0003DMG400007848	Hydrolyzes glycerol-phospholipids at the terminal phosphodiesteric bond (By similarity)	-2.34653	-3.25799
PGSC0003DMG400007374	0	-2.34625	-1.69034
PGSC0003DMG400008444	0	-2.34401	-3.75347
PGSC0003DMG402031089	component of oligomeric golgi complex 4	-2.34384	0
PGSC0003DMG400043592	Basic 7S	-2.34342	-2.67501
PGSC0003DMG400006044	RING-H2 finger protein	-2.34303	0
PGSC0003DMG400027750	Heat shock cognate 70 kDa	-2.34261	0
PGSC0003DMG400009744	carbohydrate kinase family protein	-2.34217	-2.18275
PGSC0003DMG400028576	leucine rich repeat	-2.34104	-3.49373
PGSC0003DMG400003375	0	-2.34011	-2.51233
PGSC0003DMG400000296	Glycosyl transferase family 2	-2.33759	-1.834
PGSC0003DMG400020266	lysine histidine transporter	-2.3375	-3.21001
PGSC0003DMG400003491	0	-2.33675	-2.69159
PGSC0003DMG400030408	0	-2.33596	-5.11957
PGSC0003DMG400024523	transcription factor	-2.33596	-2.8337
PGSC0003DMG400019380	Arabinogalactan peptide	-2.33516	0
PGSC0003DMG400009432	Choline-phosphate cytidylyltransferase	-2.3343	-2.10835
PGSC0003DMG400031173	Flotillin	-2.33366	-1.32001
PGSC0003DMG400012293	0	-2.33364	-2.21365
PGSC0003DMG400011549	0	-2.33245	-2.98079
PGSC0003DMG400018840	KINASE-like protein	-2.32948	-2.66411
PGSC0003DMG400005273	peroxidase	-2.32912	0
PGSC0003DMG400016715	plant-type cell wall organization	-2.32906	-1.55557
PGSC0003DMG400015693	resistance	-2.32836	0
PGSC0003DMG400030508	0	-2.32804	-1.55619
PGSC0003DMG401026177	myb-related protein Myb4-like	-2.32762	-4.30474
PGSC0003DMG400017376	fasciclin-like arabinogalactan protein	-2.32744	-2.48366
PGSC0003DMG400018722	resistance protein	-2.32645	-3.09213
PGSC0003DMG400020119	0	-2.3256	0
PGSC0003DMG400006161	transmembrane protein 63C	-2.32538	-1.70971
PGSC0003DMG400027967	LRR receptor-like serine threonine-protein kinase	-2.32471	-3.03821
PGSC0003DMG400008840	#NAME?	-2.32454	-3.71413
PGSC0003DMG400023577	Helix-loop-helix DNA-binding domain	-2.32297	-2.71739
PGSC0003DMG400025834	amino acid	-2.32231	-2.33129
PGSC0003DMG400015573	nucleobase-ascorbate transporter	-2.32206	-1.83774
PGSC0003DMG400018723	0	-2.32193	0
PGSC0003DMG401006561	0	-2.32162	-1.67571
PGSC0003DMG400011878	Serine-threonine protein kinase, plant-type	-2.32144	-2.45533
PGSC0003DMG400030829	Phi-1 protein	-2.32016	-2.84079
PGSC0003DMG400003227	SAUR family	-2.3199	-4.2184
PGSC0003DMG400010397	Mate efflux family protein	-2.3197	0
PGSC0003DMG400013632	expressed protein	-2.31889	-1.96449
PGSC0003DMG400006903	B12d protein	-2.31847	0
PGSC0003DMG400030092	Dual specificity phosphatase, catalytic domain	-2.31708	-2.06045
PGSC0003DMG400001209	beta-glucosidase	-2.31682	-2.48835
PGSC0003DMG400012223	Inorganic pyrophosphatase	-2.31418	-3.05963
PGSC0003DMG400022436	LRR receptor-like serine threonine-protein kinase	-2.3126	-3.19269
PGSC0003DMG400016983	resistance	-2.31167	-2.80047
PGSC0003DMG400000120	dof zinc finger protein	-2.31153	-1.39577
PGSC0003DMG400021327	E3 ubiquitin-protein ligase	-2.30917	-5.14193
PGSC0003DMG400028448	MAC Perforin domain containing protein	-2.30894	-2.40858
PGSC0003DMG402017089	resistance protein	-2.3088	-2.10317
PGSC0003DMG400012973	Aluminium activated malate transporter	-2.30511	-2.87954
PGSC0003DMG400014914	U-box domain-containing protein	-2.30456	-1.88793
PGSC0003DMG400029074	Xanthine uracil vitamin C permease	-2.30386	-2.66612
PGSC0003DMG400025263	Helix-loop-helix DNA-binding domain	-2.30294	-2.18965
PGSC0003DMG400024377	0	-2.30183	-2.53984
PGSC0003DMG400016153	Inherit from euNOG: expressed protein	-2.3013	-2.79224
PGSC0003DMG400009986	serine threonine-protein kinase PBS1-like	-2.30003	-1.68582
PGSC0003DMG400034273	Phosphatidylinositol n-acetylglucosaminyltransferase subunit	-2.29973	-2.07374
PGSC0003DMG400020071	Myblike DNAbinding domain containing protein	-2.29654	0
PGSC0003DMG400024618	UDP-Glycosyltransferase	-2.29525	-2.00479
PGSC0003DMG401014333	F-box and leucine-rich repeat protein	-2.29328	0
PGSC0003DMG400009399	glutaredoxin-C9-like	-2.29268	-3.02378
PGSC0003DMG400023343	expressed protein	-2.29048	-2.51194
PGSC0003DMG400014623	receptor-like protein kinase	-2.28971	-2.12792
PGSC0003DMG401024817	sugar transporter	-2.28858	-1.51152
PGSC0003DMG400031748	MAC/Perforin domain	-2.28852	-1.6571
PGSC0003DMG400003121	0	-2.28654	-2.47321
PGSC0003DMG400015835	receptor-like protein kinase	-2.28511	-2.36622
PGSC0003DMG400020961	tRNA-histidine guanylyltransferase 1-like (S. cerevisiae)	-2.28462	0
PGSC0003DMG400026256	Pentatricopeptide repeat-containing protein	-2.28365	-2.57764
PGSC0003DMG400017757	0	-2.2831	-2.76786
PGSC0003DMG400023957	arogenate dehydrogenase 1, chloroplastic-like	-2.2828	0
PGSC0003DMG400022824	squamosa promoter-binding protein 1-like	-2.28241	-1.76655
PGSC0003DMG400009180	strubbelig-receptor family	-2.28199	-2.05732
PGSC0003DMG402003285	peptidase (S8 and S53, subtilisin, kexin, sedolisin	-2.28153	-2.27619
PGSC0003DMG400015502	transcription factor	-2.28094	-3.67712
PGSC0003DMG400022172	Nuclear transcription factor Y subunit	-2.28071	-4.15119
PGSC0003DMG400011102	0	-2.27748	0
PGSC0003DMG400009370	0	-2.2774	-4.44043
PGSC0003DMG400013702	phosphomannomutase	-2.2771	0
PGSC0003DMG402020596	0	-2.27599	0
PGSC0003DMG400015636	0	-2.27595	-2.66117
PGSC0003DMG400009309	resistance protein	-2.27415	0
PGSC0003DMG400002566	coatomer protein complex, subunit beta 2 (beta prime)	-2.27229	0
PGSC0003DMG402000674	proline-rich receptor-like protein kinase	-2.27216	-2.21641
PGSC0003DMG400017704	glycosyltransferase At5g03795-like	-2.26946	-2.08526
PGSC0003DMG400029747	0	-2.26942	-2.15006
PGSC0003DMG400005573	heat shock protein	-2.26794	0
PGSC0003DMG400018886	dof zinc finger protein	-2.26751	0
PGSC0003DMG400020139	auxin-responsive protein	-2.26507	-2.6883
PGSC0003DMG400002134	Clathrin assembly protein	-2.26496	-4.17021
PGSC0003DMG400027078	lob domain-containing protein	-2.26486	-2.9583
PGSC0003DMG400021122	0	-2.26483	-1.62633
PGSC0003DMG400019313	Transmembrane BAX inhibitor motif-containing protein	-2.26456	-2.61944
PGSC0003DMG400019446	annexin D4-like	-2.26223	-1.68203
PGSC0003DMG400030618	SPT2	-2.26141	-2.16628
PGSC0003DMG400011249	F-Box protein	-2.2599	-3.27477
PGSC0003DMG400003738	CBS domain-containing protein	-2.25684	-4.05217
PGSC0003DMG400008263	Transcription factor	-2.25479	-6.65512
PGSC0003DMG400022126	porphobilinogen deaminase	-2.25385	-2.23741
PGSC0003DMG400014220	Inherit from euNOG: expressed protein	-2.25175	-3.31857
PGSC0003DMG400024794	RING-H2 finger protein	-2.25148	-2.36791
PGSC0003DMG400036966	UDP-glucose 6-dehydrogenase	-2.25139	-1.98506
PGSC0003DMG400026333	germin-like protein	-2.248	-2.31851
PGSC0003DMG400030803	transparent testa	-2.24784	-3.58957
PGSC0003DMG400031717	regulation of cyclin-dependent protein serine/threonine kinase activity	-2.2457	-1.72589
PGSC0003DMG400009891	alpha-amylase	-2.24472	0
PGSC0003DMG400037894	aspartic proteinase	-2.24408	0
PGSC0003DMG400002801	0	-2.24395	-2.06616
PGSC0003DMG402009727	Caleosin related protein	-2.24202	-2.47621
PGSC0003DMG400012903	Serine threonine-protein kinase-like protein	-2.24108	0
PGSC0003DMG400005651	Reticulon	-2.24058	-3.33348
PGSC0003DMG400024586	Protein of unknown function, DUF393	-2.23764	-1.72835
PGSC0003DMG400014405	heat shock protein	-2.23724	-1.47274
PGSC0003DMG400009150	ubiquitin-conjugating enzyme	-2.23596	-1.77284
PGSC0003DMG400003424	male sterility MS5 family protein	-2.23553	0
PGSC0003DMG400001892	0	-2.23526	0
PGSC0003DMG402024620	0	-2.23452	-1.65586
PGSC0003DMG400000618	0	-2.23372	-2.35477
PGSC0003DMG400016149	0	-2.23331	-3.79374
PGSC0003DMG400019277	0	-2.23116	-1.98692
PGSC0003DMG400030624	hexokinase-like 2	-2.23044	-2.58956
PGSC0003DMG400020487	phospholipase A1-Ibeta2, chloroplastic-like	-2.22866	-4.8229
PGSC0003DMG401017089	resistance protein	-2.22859	-4.75046
PGSC0003DMG400003849	gibberellin receptor	-2.22853	0
PGSC0003DMG400009400	fasciclin-like arabinogalactan protein	-2.22787	-1.1548
PGSC0003DMG400031478	Leucine rich repeat N-terminal domain	-2.22762	0
PGSC0003DMG400013757	receptor-like protein kinase	-2.22733	-2.77421
PGSC0003DMG400014238	Rubredoxin	-2.22722	-1.94873
PGSC0003DMG400021035	Ribosomal protein S19	-2.2256	-3.3745
PGSC0003DMG400001603	auxin-induced protein	-2.22555	-2.49604
PGSC0003DMG400025372	zinc finger	-2.2251	-2.5696
PGSC0003DMG400030683	Arogenate dehydrogenase	-2.22489	-1.8956
PGSC0003DMG400037636	BEST Arabidopsis thaliana protein match is oxidoreductase, acting on NADH or NADPH (TAIR AT1G75260.1)	-2.22257	-3.15367
PGSC0003DMG400029338	gibberellic acid mediated signaling pathway	-2.22115	0
PGSC0003DMG400029610	0	-2.21881	-2.13029
PGSC0003DMG400028800	regulation of cellular process	-2.21842	-2.51879
PGSC0003DMG400004014	nuclear pore complex protein	-2.2169	-2.20064
PGSC0003DMG402009344	0	-2.21653	-2.15493
PGSC0003DMG400010470	peptidase (S8 and S53, subtilisin, kexin, sedolisin	-2.21506	-2.18901
PGSC0003DMG400024784	chaperone protein	-2.21304	0
PGSC0003DMG400024754	respiratory burst oxidase	-2.2128	0
PGSC0003DMG400017150	Histone-lysine n-methyltransferase	-2.21268	-1.21094
PGSC0003DMG400009035	DNAJ heat shock N-terminal domain-containing protein	-2.21003	-2.03929
PGSC0003DMG400009002	long cell-linked locus protein	-2.20982	-4.28616
PGSC0003DMG400014778	spermidine spermine	-2.20922	0
PGSC0003DMG400013022	calcium-transporting ATPase	-2.20917	-2.6311
PGSC0003DMG400008737	Inherit from euNOG: expressed protein	-2.20863	0
PGSC0003DMG400004676	Pollen proteins Ole e I like	-2.2071	-2.31816
PGSC0003DMG400001880	Protein of unknown function (DUF1191)	-2.2068	-3.31303
PGSC0003DMG400030483	0	-2.2062	-2.69526
PGSC0003DMG400002373	0	-2.20228	0
PGSC0003DMG400003450	pectinesterase pectinesterase inhibitor	-2.19889	-2.87618
PGSC0003DMG402008032	- STE kinases include homologs to sterile 7, sterile 11 and sterile 20 from yeast, expressed	-2.19793	-2.78733
PGSC0003DMG400019350	serine threonine-protein kinase	-2.19577	-2.08033
PGSC0003DMG400009179	0	-2.19337	-5.32951
PGSC0003DMG400018113	Myb-like DNA-binding domain	-2.19243	-3.43322
PGSC0003DMG400022506	cytidine deoxycytidylate deaminase family protein	-2.19162	0
PGSC0003DMG401024348	DUF246 domain-containing protein	-2.18975	-1.73187
PGSC0003DMG400027785	0	-2.18595	-2.14951
PGSC0003DMG400020365	Inherit from KOG: sphingomyelin synthase	-2.18182	-1.5944
PGSC0003DMG402001693	Nucleotide-diphospho-sugar transferase	-2.18176	-2.1696
PGSC0003DMG400003681	Cytosolic purine	-2.18151	-2.01617
PGSC0003DMG400010468	IQ-domain	-2.17983	-2.14424
PGSC0003DMG400015361	ubiquitin-conjugating enzyme	-2.17895	-1.99143
PGSC0003DMG400010573	NADH dehydrogenase (quinone) activity	-2.17644	-1.54668
PGSC0003DMG400032791	casein kinase I isoform delta-like	-2.17631	-2.21345
PGSC0003DMG400024906	Lysine ketoglutarate reductase trans-splicing related 1	-2.17349	-2.97604
PGSC0003DMG401020784	transcription factor	-2.17309	-2.32913
PGSC0003DMG400027715	0	-2.17228	-2.22716
PGSC0003DMG400037250	Catalyzes the formation of S-adenosylmethionine from methionine and ATP	-2.17205	-1.76991
PGSC0003DMG400025499	Glutamate-gated receptor that probably acts as non- selective cation channel (By similarity)	-2.17093	-2.3661
PGSC0003DMG400000716	0	-2.16814	0
PGSC0003DMG400003638	0	-2.16689	-2.12818
PGSC0003DMG400000827	Galacturonosyltransferase-like	-2.164	-1.42475
PGSC0003DMG400002201	Catalyzes the ferrous insertion into protoporphyrin IX (By similarity)	-2.16379	-1.7827
PGSC0003DMG400012641	ubiquitin family	-2.16329	0
PGSC0003DMG400017091	Patatin group	-2.1631	-1.8636
PGSC0003DMG400007318	(ABC) transporter	-2.16309	-1.88085
PGSC0003DMG400016209	GRAM domain	-2.15939	-2.32481
PGSC0003DMG401018293	peroxidase	-2.1585	-2.93131
PGSC0003DMG400018271	May be involved in modulation of pathogen defense and leaf cell death (By similarity)	-2.1584	-3.13539
PGSC0003DMG401018380	DiacylGlycerol Kinase	-2.15671	-1.52864
PGSC0003DMG400027491	Pathogenesis-related protein	-2.15386	-2.73509
PGSC0003DMG403019589	0	-2.15269	-2.35065
PGSC0003DMG400043999	LRR receptor-like serine threonine-protein kinase	-2.15172	-3.53655
PGSC0003DMG400012970	Protein PLANT CADMIUM RESISTANCE	-2.15158	-3.64389
PGSC0003DMG400004742	xyloglucan galactosyltransferase	-2.15138	-1.57954
PGSC0003DMG401031302	Cytochrome c oxidase is the component of the respiratory chain that catalyzes the reduction of oxygen to water. Subunits 1- 3 form the functional core of the enzyme complex. Subunit 2 transfers the electrons from cytochrome c via its binuclear copper A center to the bimetallic center of the catalytic subunit 1	-2.1482	-2.89711
PGSC0003DMG400023070	0	-2.14805	-3.54499
PGSC0003DMG400007603	Myb-like DNA-binding domain	-2.14745	-2.15026
PGSC0003DMG402013013	BTB POZ domain-containing protein	-2.1463	-2.12935
PGSC0003DMG400010051	S-adenosylmethionine decarboxylase proenzyme	-2.14609	-2.66889
PGSC0003DMG400001622	Phosphatidylinositol-specific phospholipase C, X domain	-2.14517	-3.64077
PGSC0003DMG400016683	Mate efflux family protein	-2.14444	-5.42655
PGSC0003DMG400026226	gtp-binding protein	-2.14427	-1.92276
PGSC0003DMG400031309	0	-2.14389	-4.23189
PGSC0003DMG400029844	Sugar phosphate phosphate translocator	-2.14375	0
PGSC0003DMG400024147	Serine-threonine protein kinase, plant-type	-2.1412	-2.53334
PGSC0003DMG400002449	0	-2.13998	0
PGSC0003DMG400023883	FYVE	-2.1367	-2.17049
PGSC0003DMG400001193	pectinesterase	-2.13552	-5.30094
PGSC0003DMG402022603	resistance protein	-2.13458	0
PGSC0003DMG400020098	Alcohol dehydrogenase transcription factor Myb/SANT-like	-2.13431	-1.00543
PGSC0003DMG400016530	plastidic glucose transporter	-2.13304	-2.08994
PGSC0003DMG401000554	Endonuclease/Exonuclease/phosphatase family	-2.1325	-2.68519
PGSC0003DMG400007481	0	-2.13188	-3.5543
PGSC0003DMG400012559	Heavy-metal-associated domain	-2.13056	-1.75027
PGSC0003DMG401000586	subtilase family	-2.12925	0
PGSC0003DMG400014272	Cytochrome p450	-2.12796	0
PGSC0003DMG400006410	TAP-like protein	-2.12756	-1.52106
PGSC0003DMG400004759	pectinesterase	-2.12749	-2.87625
PGSC0003DMG400013667	May be involved in modulation of pathogen defense and leaf cell death (By similarity)	-2.12537	-2.26518
PGSC0003DMG400027744	Protein kinase APK1A	-2.12351	0
PGSC0003DMG401023991	Inherit from NOG: Alpha beta hydrolase fold protein	-2.12194	-1.89143
PGSC0003DMG400015888	prenylated Rab	-2.12094	-1.39689
PGSC0003DMG400014296	Tubulin is the major constituent of microtubules. It binds two moles of GTP, one at an exchangeable site on the beta chain and one at a non-exchangeable site on the alpha chain	-2.12091	-2.09269
PGSC0003DMG400010881	expressed protein	-2.11993	-1.62905
PGSC0003DMG402015689	Gibberellin regulated protein	-2.11767	-2.44202
PGSC0003DMG400000398	Heat shock cognate 70 kDa	-2.11727	-1.47804
PGSC0003DMG400028325	heparanase-like protein	-2.11657	-1.70664
PGSC0003DMG400040994	finger protein	-2.11607	-2.79101
PGSC0003DMG400030832	histone H3	-2.11386	-1.70846
PGSC0003DMG400017341	Galacturonosyltransferase	-2.11202	-2.47022
PGSC0003DMG400026300	decarboxylase	-2.11103	0
PGSC0003DMG401024517	protease	-2.10991	-1.99622
PGSC0003DMG400030433	thioesterase	-2.10878	-1.84719
PGSC0003DMG400028609	0	-2.10849	-4.414
PGSC0003DMG400014299	Ribosomal protein	-2.10616	-2.10602
PGSC0003DMG400018372	0	-2.10568	-1.35356
PGSC0003DMG400017758	0	-2.1051	-2.00208
PGSC0003DMG400004593	Chitinase-like protein	-2.10207	-1.91911
PGSC0003DMG400010794	cellulose synthase A catalytic subunit	-2.10154	-2.15648
PGSC0003DMG400009926	DNA-binding protein ESCAROLA-like	-2.10099	-1.59733
PGSC0003DMG400021028	0	-2.09795	-1.98468
PGSC0003DMG400006660	cellulose synthase A catalytic subunit	-2.09719	-1.70561
PGSC0003DMG400013427	calcium-binding protein	-2.09624	-5.26203
PGSC0003DMG401011442	phosphatase 2C	-2.093	-1.89607
PGSC0003DMG400022950	serine threonine-protein kinase	-2.09066	-1.16304
PGSC0003DMG400006432	exostosin family	-2.09051	-1.40878
PGSC0003DMG400011184	Inherit from COG: Endonuclease/Exonuclease/phosphatase family	-2.0897	-2.05227
PGSC0003DMG400010998	actin-depolymerizing factor	-2.08744	0
PGSC0003DMG400012894	0	-2.08724	0
PGSC0003DMG400025932	WD domain, G-beta repeat	-2.08692	-3.10923
PGSC0003DMG400005160	Protein of unknown function (DUF1195)	-2.08647	-1.48216
PGSC0003DMG400009869	DnaJ domain	-2.08527	-2.75024
PGSC0003DMG402024549	MYB family transcription factor	-2.08345	-2.47359
PGSC0003DMG400016843	Mitochondrial substrate carrier family protein	-2.08321	-1.67028
PGSC0003DMG400008306	resistance protein	-2.08313	-2.57433
PGSC0003DMG400007458	AP2 ERF and B3 domain-containing	-2.08208	0
PGSC0003DMG400014546	fiber protein Fb34	-2.08008	-1.79527
PGSC0003DMG400021533	arginine N-methyltransferase	-2.07915	-1.77247
PGSC0003DMG400014774	spermidine spermine	-2.07797	-1.62986
PGSC0003DMG400009324	resistance protein	-2.07789	-1.9199
PGSC0003DMG400010816	0	-2.07612	-2.94169
PGSC0003DMG400006580	resistance protein	-2.07577	0
PGSC0003DMG400024521	0	-2.07524	-4.43736
PGSC0003DMG400013849	Produces ATP from ADP in the presence of a proton gradient across the membrane (By similarity)	-2.07444	-3.44213
PGSC0003DMG402022238	0	-2.07434	-3.56349
PGSC0003DMG402028595	receptor-like protein kinase	-2.07393	-6.66795
PGSC0003DMG400013204	NADH dehydrogenase (Ubiquinone) Fe-S protein 2, 49kDa (NADH-coenzyme Q reductase)	-2.07295	-2.32014
PGSC0003DMG400017345	mitogen-activated protein kinase	-2.07163	-1.80369
PGSC0003DMG400016305	0	-2.06937	-1.88128
PGSC0003DMG400046040	0	-2.06782	0
PGSC0003DMG400012110	Inherit from KOG: StAR-related lipid transfer (START) domain containing	-2.06692	-2.34517
PGSC0003DMG400001181	Protein of unknown function, DUF607	-2.06686	-1.92698
PGSC0003DMG400021194	lysine-specific demethylase JMJ14-like	-2.06486	-2.28981
PGSC0003DMG400015796	oxidoreductase, 2OG-Fe(II) oxygenase family protein	-2.06485	0
PGSC0003DMG400021822	0	-2.06466	-1.78362
PGSC0003DMG400028423	0	-2.06209	-3.04613
PGSC0003DMG400019182	auxin transporter-like protein	-2.06071	-1.93144
PGSC0003DMG400011222	UDP-glucuronate 4-epimerase	-2.06069	-2.24541
PGSC0003DMG400012034	0	-2.05763	-1.22631
PGSC0003DMG400014869	Formin-like protein	-2.05757	-1.79462
PGSC0003DMG400022318	Calcium-dependent protein kinase	-2.05647	-1.65867
PGSC0003DMG400029086	expressed protein	-2.05499	0
PGSC0003DMG400044452	0	-2.05467	-2.18008
PGSC0003DMG400003193	Pathogenesis-related protein Bet v I family	-2.054	0
PGSC0003DMG400012759	protein regulator of cytokinesis	-2.05341	-1.89391
PGSC0003DMG400028467	Alpha,alpha-trehalose-phosphate synthase UDP-forming	-2.05276	-2.47233
PGSC0003DMG400005438	DNA polymerase type B, organellar and viral	-2.05255	-3.78284
PGSC0003DMG400023354	F-box protein	-2.05017	-2.09662
PGSC0003DMG400020370	Integrin-linked protein kinase	-2.04985	0
PGSC0003DMG400001659	Transcription factor	-2.04933	-2.51296
PGSC0003DMG400006447	heat stress transcription factor	-2.04679	-1.75357
PGSC0003DMG400019855	0	-2.04639	-3.36918
PGSC0003DMG400022894	Plant lipoxygenase may be involved in a number of diverse aspects of plant physiology including growth and development, pest resistance, and senescence or responses to wounding (By similarity)	-2.04629	-3.25565
PGSC0003DMG400013142	Hydroxyproline-rich glycoprotein family protein	-2.04583	-1.9418
PGSC0003DMG400030091	Protein of unknown function (DUF1645)	-2.04539	-2.67894
PGSC0003DMG400014228	inositol polyphosphate multikinase	-2.04535	-2.88941
PGSC0003DMG400003293	microtubule-associated protein	-2.04516	0
PGSC0003DMG400027893	serine threonine-protein kinase At5g01020-like	-2.04285	-2.88343
PGSC0003DMG400028160	F-Box protein	-2.04179	0
PGSC0003DMG400016477	reductase	-2.04149	0
PGSC0003DMG400021161	Protein of unknown function (DUF642)	-2.04076	0
PGSC0003DMG400035938	UPF0481 protein At3g47200-like	-2.04054	-1.77473
PGSC0003DMG400000157	Remorin, N-terminal region	-2.03942	-2.45894
PGSC0003DMG400030965	Purple acid phosphatase	-2.03869	-1.46821
PGSC0003DMG400031802	receptor-like serine threonine-protein kinase	-2.03802	-2.66645
PGSC0003DMG400014776	spermidine spermine	-2.03463	0
PGSC0003DMG400022252	gpi-anchored protein	-2.03452	-1.41414
PGSC0003DMG400025214	Ankyrin repeat-containing protein	-2.03126	0
PGSC0003DMG401019242	serine threonine-protein kinase	-2.02892	0
PGSC0003DMG400008223	heat shock transcription factor	-2.02883	-2.83571
PGSC0003DMG402030469	trans-cinnamate	-2.02704	-1.80744
PGSC0003DMG400000297	Senescence-associated protein	-2.02464	0
PGSC0003DMG400023349	0	-2.02437	0
PGSC0003DMG400001388	Galacturonosyltransferase	-2.02281	-1.38528
PGSC0003DMG400017284	Serine Threonine protein kinase	-2.02169	-1.57416
PGSC0003DMG400014797	calcium-binding protein	-2.02162	-3.01377
PGSC0003DMG400021555	transferase activity, transferring hexosyl groups	-2.02098	0
PGSC0003DMG400013111	F-Box protein	-2.0205	-1.89674
PGSC0003DMG401016766	inactive poly ADP-ribose polymerase RCD1-like	-2.01959	0
PGSC0003DMG400030134	May be involved in modulation of pathogen defense and leaf cell death (By similarity)	-2.01923	0
PGSC0003DMG400000828	MYB family transcription factor	-2.01858	-3.10446
PGSC0003DMG400017080	leucine rich repeat	-2.01792	0
PGSC0003DMG400030882	Family of unknown function (DUF716)	-2.01776	-1.77793
PGSC0003DMG400029552	cyclic nucleotide-gated ion channel	-2.01752	-1.81057
PGSC0003DMG400026048	AP2	-2.01684	-4.33386
PGSC0003DMG400030837	Homeobox associated leucine zipper	-2.01571	-1.40431
PGSC0003DMG400000587	mTERF	-2.01519	-3.26328
PGSC0003DMG402002024	finger protein	-2.01387	0
PGSC0003DMG400018514	AAA-type ATPase family protein	-2.01285	-1.47205
PGSC0003DMG400029779	WRKY transcription factor	-2.01245	-4.21807
PGSC0003DMG402008792	0	-2.01192	-3.75111
PGSC0003DMG400034831	0	-2.01038	-2.57503
PGSC0003DMG400006348	0	-2.01012	-1.23413
PGSC0003DMG400021798	0	-2.00828	0
PGSC0003DMG400012672	NADPH-dependent diflavin oxidoreductase	-2.00711	-1.31271
PGSC0003DMG400015615	0	-2.00627	-5.46237
PGSC0003DMG400030571	finger protein	-2.00554	-1.70271
PGSC0003DMG400011780	DnaJ domain	-2.00543	-1.29891
PGSC0003DMG400005839	mitochondrial inner membrane protein OXA1-like	-2.00408	-1.51895
PGSC0003DMG400001476	0	-2.00338	0
PGSC0003DMG400021743	0	-2.00276	-2.56531
PGSC0003DMG400008553	Glucan 1,3-beta-glucosidase	-2.00134	0
PGSC0003DMG400030067	Variant SH3 domain	-2.00004	-1.53585
PGSC0003DMG402007034	Multicopper oxidase	-1.99999	-1.93339
PGSC0003DMG402003983	S-locus glycoprotein family	-1.99945	0
PGSC0003DMG400003654	peroxidase	-1.99921	-1.90028
PGSC0003DMG400003503	Maf-like protein	-1.99767	-1.88104
PGSC0003DMG402021129	Protein of unknown function (DUF810)	-1.9974	-1.61248
PGSC0003DMG400046334	Inherit from NOG: Serine-rich	-1.99728	-1.83067
PGSC0003DMG400024616	UDP-Glycosyltransferase	-1.99604	-2.57782
PGSC0003DMG400009004	DnaJ homolog subfamily B member	-1.99438	-1.19626
PGSC0003DMG400017809	Inherit from COG: nitrite reductase (nad(p)h) small subunit	-1.99406	-2.06341
PGSC0003DMG400012931	Inherit from NOG: Nucleolar protein	-1.9928	0
PGSC0003DMG401013193	GDSL-like Lipase Acylhydrolase family protein	-1.99069	-1.32441
PGSC0003DMG400008222	thromboxane-A synthase-like	-1.99062	-1.87155
PGSC0003DMG400005481	0	-1.9902	-1.64662
PGSC0003DMG400012066	Remorin family	-1.98791	-1.72332
PGSC0003DMG400027127	BAHD acyltransferase	-1.9869	0
PGSC0003DMG401024894	Protein of unknown function (DUF679)	-1.98682	-2.79569
PGSC0003DMG400028634	heat shock	-1.98605	0
PGSC0003DMG400027520	lysosomal beta glucosidase-like	-1.98502	-1.93388
PGSC0003DMG401009344	Ion channel	-1.98482	-2.65756
PGSC0003DMG400030163	0	-1.98431	-4.76032
PGSC0003DMG400021685	Thioredoxin	-1.98394	-1.267
PGSC0003DMG400028656	Histone-lysine n-methyltransferase	-1.98258	-1.39666
PGSC0003DMG400012816	leucine rich repeat	-1.98047	-1.48002
PGSC0003DMG402021159	phospho-N-acetylmuramoyl-pentapeptide-transferase activity	-1.98003	-2.56204
PGSC0003DMG400006880	dna-damage-repair toleration protein	-1.97991	-2.70426
PGSC0003DMG400023429	Actins are highly conserved proteins that are involved in various types of cell motility and are ubiquitously expressed in all eukaryotic cells	-1.9782	-1.25956
PGSC0003DMG400010410	calcium-binding protein	-1.97778	-3.18303
PGSC0003DMG400013644	Leucine-rich repeat-containing protein	-1.97635	-1.23368
PGSC0003DMG400002826	F-box kelch-repeat protein	-1.97587	-2.41319
PGSC0003DMG400009594	0	-1.97552	0
PGSC0003DMG401022374	0	-1.97502	-1.72023
PGSC0003DMG400026795	resistance protein	-1.97349	0
PGSC0003DMG400002074	pectinesterase	-1.97182	0
PGSC0003DMG400029713	transcription factor	-1.96848	-2.32569
PGSC0003DMG400014235	Pentatricopeptide repeat-containing protein	-1.96763	-1.43994
PGSC0003DMG400030872	Plant protein of unknown function (DUF946)	-1.96442	-3.36421
PGSC0003DMG400024667	glycosyltransferase	-1.96064	-1.89786
PGSC0003DMG400006790	0	-1.96043	-1.08984
PGSC0003DMG402004023	calcium-binding protein	-1.96011	-1.50236
PGSC0003DMG401025397	phosphatidylinositol transfer protein	-1.95927	-2.14372
PGSC0003DMG400017293	Integrin-linked protein kinase	-1.95859	-1.6421
PGSC0003DMG403022314	Beta-1,3-galactosyltransferase	-1.95765	-1.5324
PGSC0003DMG400010579	lysM domain containing protein	-1.95722	-2.32578
PGSC0003DMG401011368	Protein of unknown function (DUF3493)	-1.95565	-2.08279
PGSC0003DMG400016730	Sucrose-cleaving enzyme that provides UDP-glucose and fructose for various metabolic pathways (By similarity)	-1.95508	-3.39283
PGSC0003DMG400033099	Short-chain type dehydrogenase	-1.95501	2.03553
PGSC0003DMG400022233	Auxin-responsive family	-1.95494	0
PGSC0003DMG400027536	Somatic embryogenesis receptor kinase	-1.9542	-1.39724
PGSC0003DMG400026682	Indole-3-acetic acid-amido synthetase	-1.95372	0
PGSC0003DMG400017756	0	-1.95272	-1.66961
PGSC0003DMG401030469	Cytochrome p450	-1.95202	-1.43488
PGSC0003DMG400009401	ras-related protein	-1.95005	-0.965556
PGSC0003DMG400025014	0	-1.94773	-2.32398
PGSC0003DMG400024567	Beta-1,3-galactosyltransferase	-1.94622	-2.30676
PGSC0003DMG402018151	Inherit from KOG: protein binding zinc ion binding	-1.94542	-1.43592
PGSC0003DMG400000582	2-oxoacid-dependent dioxygenase	-1.94457	0
PGSC0003DMG400007373	3-ketoacyl-coa synthase	-1.94439	-1.92556
PGSC0003DMG400030811	phosphate-induced protein 1 conserved region domain containing protein, expressed	-1.944	-3.66282
PGSC0003DMG400029632	F-Box protein	-1.9415	-2.17843
PGSC0003DMG400012458	0	-1.93992	-2.45062
PGSC0003DMG400013606	UDP-Glycosyltransferase	-1.93973	0
PGSC0003DMG400025182	Cytochrome c biogenesis protein	-1.93969	0
PGSC0003DMG400024875	expressed protein	-1.93845	0
PGSC0003DMG400021993	receptor-like protein kinase	-1.93712	-2.40093
PGSC0003DMG400022137	phosphatase 2C	-1.93645	-1.53363
PGSC0003DMG400028384	0	-1.93565	-2.72132
PGSC0003DMG400018770	Glycosyl hydrolase family 81 protein	-1.93434	-2.49275
PGSC0003DMG400018085	F-box protein	-1.93398	-2.15041
PGSC0003DMG401022197	polygalacturonase inhibiting protein	-1.93285	0
PGSC0003DMG401012010	Plus3	-1.93261	-3.06669
PGSC0003DMG400022417	Pfam:DUF300	-1.93049	-1.4168
PGSC0003DMG400004933	Putative serine esterase (DUF676)	-1.92949	-2.36856
PGSC0003DMG400020321	anion transporter	-1.92943	-4.21029
PGSC0003DMG400021422	BTB and TAZ domain protein 3	-1.92905	-2.67482
PGSC0003DMG400023541	Retrotransposon protein	-1.92863	0
PGSC0003DMG400015355	Catalyzes the hydroxylation of L-kynurenine (L-Kyn) to form 3-hydroxy-L-kynurenine (L-3OHKyn). Required for synthesis of quinolinic acid	-1.92677	0
PGSC0003DMG400020630	Pollen-specific protein	-1.92609	0
PGSC0003DMG400012577	phosphate-induced protein 1 conserved region domain containing protein, expressed	-1.92585	-1.38981
PGSC0003DMG400026231	Leucine Rich Repeat	-1.92531	-1.46675
PGSC0003DMG400026965	finger protein	-1.92422	-2.31035
PGSC0003DMG401021514	LRR receptor-like serine threonine-protein kinase	-1.92332	-4.341
PGSC0003DMG400018648	rop guanine nucleotide exchange factor	-1.92319	-1.79603
PGSC0003DMG400003003	ubiquitin-conjugating enzyme E2	-1.92317	-1.72859
PGSC0003DMG400023741	0	-1.92228	-1.67502
PGSC0003DMG400005213	phosphatase 2C	-1.92205	-1.71785
PGSC0003DMG400030543	0	-1.92078	-1.06842
PGSC0003DMG400017724	VQ motif	-1.92028	-1.47635
PGSC0003DMG400001612	auxin-induced	-1.92024	0
PGSC0003DMG400003647	cell cycle checkpoint protein	-1.91916	-1.36312
PGSC0003DMG400028137	fasciclin-like arabinogalactan protein	-1.91753	-2.60094
PGSC0003DMG400023361	Methylenetetrahydrofolate reductase	-1.91733	-1.73597
PGSC0003DMG400018328	Potato type II proteinase inhibitor family	-1.9169	0
PGSC0003DMG402017657	0	-1.91672	-1.52477
PGSC0003DMG400041193	0	-1.91508	-2.8574
PGSC0003DMG400017848	This is one of the two reaction center proteins of photosystem II	-1.91484	-1.9611
PGSC0003DMG400019718	Polyamine oxidase	-1.91414	-1.17242
PGSC0003DMG400028755	0	-1.91374	-4.69905
PGSC0003DMG400010314	ABC transporter	-1.91235	-1.31233
PGSC0003DMG400013547	Sucrose-cleaving enzyme that provides UDP-glucose and fructose for various metabolic pathways (By similarity)	-1.91086	-2.31268
PGSC0003DMG400002818	protein GDAP2 homolog	-1.9101	-1.79358
PGSC0003DMG400020136	sulfate transporter	-1.90982	0
PGSC0003DMG400021325	E3 ubiquitin-protein ligase	-1.90863	-5.08742
PGSC0003DMG400016880	Galacturonosyltransferase-like	-1.90815	-1.93908
PGSC0003DMG400022519	0	-1.90641	0
PGSC0003DMG400025169	MutL_C	-1.90585	-1.0663
PGSC0003DMG400026636	serine threonine-protein kinase	-1.90574	0
PGSC0003DMG400021551	receptor-like protein kinase	-1.90451	-1.48852
PGSC0003DMG400026099	0	-1.90441	-4.21715
PGSC0003DMG400001366	0	-1.9036	-1.76136
PGSC0003DMG400006837	0	-1.9029	-1.24526
PGSC0003DMG402021183	POT family	-1.90278	0
PGSC0003DMG400002235	Dehydration-responsive element-binding protein	-1.90247	-2.41402
PGSC0003DMG401019636	0	-1.90237	0
PGSC0003DMG400021354	NC domain-containing protein	-1.90132	-1.86774
PGSC0003DMG400030497	resistance protein	-1.90052	-2.15497
PGSC0003DMG400019816	ZnF_BED	-1.89944	-1.62355
PGSC0003DMG400024519	Pentatricopeptide repeat-containing protein	-1.89925	-2.78493
PGSC0003DMG400042218	0	-1.89911	-2.2201
PGSC0003DMG400033566	oxidoreductase, 2OG-Fe(II) oxygenase family protein	-1.89869	-2.59766
PGSC0003DMG400010093	proline-rich receptor-like protein kinase	-1.89766	-1.94967
PGSC0003DMG400011015	serine threonine-protein kinase	-1.8972	-1.73344
PGSC0003DMG400009985	serine threonine-protein kinase	-1.89712	-2.06582
PGSC0003DMG400030927	May not function as an oxygen storage or transport protein, but might act as an oxygen sensor or play a role in electron transfer, possibly to a bound oxygen molecule	-1.89614	0
PGSC0003DMG400032159	Dynein light chain type 1 family protein	-1.89608	0
PGSC0003DMG400023513	0	-1.89314	-1.72789
PGSC0003DMG400017539	Tetraspanin family	-1.89289	-1.94986
PGSC0003DMG400015420	Sulfotransferase domain	-1.89266	0
PGSC0003DMG400013549	Auxin responsive protein	-1.89251	0
PGSC0003DMG400000328	vacuolar protein sorting-associated protein 2 homolog	-1.8916	-1.53315
PGSC0003DMG402015928	OTU-like cysteine protease	-1.89159	-1.69324
PGSC0003DMG401012908	Carboxypeptidase	-1.89118	-2.31982
PGSC0003DMG400000546	response to low sulfur	-1.89066	-2.04173
PGSC0003DMG400003755	Thioredoxin	-1.89025	-1.38947
PGSC0003DMG400011811	ferredoxin--NADP reductase	-1.89009	0
PGSC0003DMG400006217	C2 domain	-1.88995	-2.38259
PGSC0003DMG400016221	Is associated with a DNA binding complex that binds to the G box, a well-characterized cis-acting DNA regulatory element found in plant genes	-1.88992	-1.0277
PGSC0003DMG400022620	Protein of unknown function (DUF569)	-1.88961	-2.2396
PGSC0003DMG400042320	aspartic	-1.88886	0
PGSC0003DMG400029848	polyadenylate-binding protein-interacting protein	-1.88747	-1.91266
PGSC0003DMG400020218	BRO1-like domain	-1.88688	0
PGSC0003DMG401029444	serine threonine-protein kinase	-1.88668	0
PGSC0003DMG400028734	Cyclin-Dependent Kinase	-1.88637	-2.5998
PGSC0003DMG400018374	Central component in molecular interactions underlying sperm crawling. Forms an extensive filament system that extends from sperm villipoda, along the leading edge of the pseudopod (By similarity)	-1.88577	-1.37713
PGSC0003DMG400021437	Galactosyl transferase GMA12 MNN10 family protein	-1.88486	-3.31696
PGSC0003DMG400027233	B_lectin	-1.88357	-1.73615
PGSC0003DMG400023205	auxin transporter-like protein	-1.88355	0
PGSC0003DMG400001723	Caspase domain	-1.88309	-1.63909
PGSC0003DMG401030595	STYKc	-1.88216	-1.5836
PGSC0003DMG401013630	RING	-1.88208	-2.30496
PGSC0003DMG400029182	Mitogen-activated protein kinase	-1.88026	-1.44073
PGSC0003DMG400015018	Mitogen-activated protein kinase kinase kinase	-1.87914	-3.95667
PGSC0003DMG400025798	VID27 cytoplasmic protein	-1.87812	-1.89073
PGSC0003DMG400006537	0	-1.878	-1.78366
PGSC0003DMG400027140	Lectin-domain containing receptor kinase	-1.87792	-2.24111
PGSC0003DMG400021550	adenosine kinase	-1.87768	-1.1337
PGSC0003DMG400020103	Galacturonosyltransferase	-1.8775	-1.65868
PGSC0003DMG400002751	0	-1.87543	0
PGSC0003DMG400015711	protein notum homolog	-1.8746	-2.19834
PGSC0003DMG400005303	0	-1.87347	0
PGSC0003DMG400011721	Universal stress protein	-1.87345	0
PGSC0003DMG400001089	Conserved gene of	-1.8689	-2.07655
PGSC0003DMG400025470	aspartic proteinase	-1.86878	-1.2144
PGSC0003DMG400025332	integral membrane HPP family protein	-1.86705	-1.12104
PGSC0003DMG400022852	glycosyltransferase	-1.86695	-2.14419
PGSC0003DMG400010393	U-box domain-containing protein	-1.86504	-2.55255
PGSC0003DMG400008844	Inherit from euNOG: SLT1 protein	-1.86451	-2.54833
PGSC0003DMG400043788	amino acid	-1.86404	0
PGSC0003DMG402016307	'folate biopterin transporter	-1.86359	-1.35078
PGSC0003DMG400029744	VIT family	-1.86331	-1.997
PGSC0003DMG400022055	Asparaginyl-tRNA synthetase	-1.86308	-2.58151
PGSC0003DMG400024120	Nitrate transporter	-1.86176	2.6691
PGSC0003DMG401001610	Auxin-induced protein	-1.86111	-1.67619
PGSC0003DMG400008346	Nucleotide-diphospho-sugar transferase	-1.861	-2.41852
PGSC0003DMG401014796	glycerol-3-phosphate acyltransferase	-1.86015	-1.4762
PGSC0003DMG400002448	gpi-anchored protein	-1.85845	0
PGSC0003DMG400021634	Ribosomal protein	-1.85688	-2.88354
PGSC0003DMG400001437	Plastocyanin-like domain	-1.85602	-1.5152
PGSC0003DMG400012887	regulation of cyclin-dependent protein serine/threonine kinase activity	-1.85595	-1.90187
PGSC0003DMG400018704	hydrolase family 17 protein	-1.8535	-2.81377
PGSC0003DMG400016954	CS domain	-1.85263	0
PGSC0003DMG400002038	wall-associated receptor kinase-like	-1.85149	-1.58122
PGSC0003DMG400028575	leucine rich repeat	-1.8513	-2.90504
PGSC0003DMG400020844	expressed protein	-1.85083	-2.05309
PGSC0003DMG400025743	DNA polymerase	-1.84738	-1.65051
PGSC0003DMG400005732	l-Ala-D L-Glu epimerase-like	-1.8468	-1.89592
PGSC0003DMG402025764	0	-1.84471	-0.921089
PGSC0003DMG400023345	auxin response factor	-1.8444	0
PGSC0003DMG400007526	0	-1.84326	-1.854
PGSC0003DMG400007679	Inherit from COG: Triacylglycerol Lipase	-1.84275	-2.23422
PGSC0003DMG400016290	serine threonine-protein phosphatase	-1.84263	-1.90989
PGSC0003DMG400001363	esterase	-1.8415	-1.03182
PGSC0003DMG400022341	peroxidase	-1.84144	0
PGSC0003DMG400024594	UDP-glucoronosyl and UDP-glucosyl transferase	-1.83885	0
PGSC0003DMG400022370	PAP-specific phosphatase HAL2-like	-1.8381	-2.50327
PGSC0003DMG400006995	Pfam:PGAM	-1.83729	-1.29959
PGSC0003DMG400025978	0	-1.83543	0
PGSC0003DMG400017286	Serine Threonine protein kinase	-1.83529	-1.47989
PGSC0003DMG400021754	0	-1.83366	0
PGSC0003DMG400008490	Yippee-like	-1.83363	-1.70094
PGSC0003DMG400005082	beta-glucosidase	-1.83245	0
PGSC0003DMG400006102	U-box domain-containing protein	-1.8321	0
PGSC0003DMG403014680	mannosyl (alpha-1,3-)-glycoprotein beta-1,2-N-acetylglucosaminyltransferase	-1.83202	-1.58929
PGSC0003DMG400019611	pectinesterase	-1.83135	-1.79365
PGSC0003DMG400007512	transporter	-1.83013	0
PGSC0003DMG400003269	Tetraspanin family	-1.82992	-2.3179
PGSC0003DMG400030496	resistance protein	-1.82964	-1.73218
PGSC0003DMG400007143	sialyltransferase family domain containing protein, expressed	-1.82844	-2.02271
PGSC0003DMG400012392	receptor-like protein kinase	-1.82793	-1.39127
PGSC0003DMG400006271	DnaJ domain	-1.82697	-1.82635
PGSC0003DMG400011903	ras-related protein	-1.82652	-0.851743
PGSC0003DMG400001147	2-phosphoglycerate kinase-related	-1.82582	-1.50705
PGSC0003DMG400016326	Zinc finger, C3HC4 type (RING finger)	-1.8258	-2.2288
PGSC0003DMG400009773	auxin response factor	-1.82432	-2.07302
PGSC0003DMG400044116	Endo-1,3(4)-Beta-Glucanase	-1.82428	0
PGSC0003DMG400008711	Harpin-induced protein 1 containing protein, expressed	-1.8242	-2.82714
PGSC0003DMG400025868	cyclin d3	-1.82382	0
PGSC0003DMG400014739	LRR receptor-like serine threonine-protein kinase	-1.8238	0
PGSC0003DMG400024379	gpi-anchored protein	-1.82351	0
PGSC0003DMG400025262	ras-related protein	-1.8229	-1.02499
PGSC0003DMG400003107	F-Box protein	-1.82279	-1.31603
PGSC0003DMG401003118	Allows the formation of correctly charged Gln-tRNA(Gln) through the transamidation of misacylated Glu-tRNA(Gln) in the mitochondria. The reaction takes place in the presence of glutamine and ATP through an activated gamma-phospho-Glu-tRNA(Gln) (By similarity)	-1.82239	0
PGSC0003DMG400013483	Inherit from KOG: protein binding zinc ion binding	-1.82024	-1.15686
PGSC0003DMG400026305	0	-1.81995	-1.55137
PGSC0003DMG400029701	VQ motif	-1.81973	-1.6311
PGSC0003DMG400001460	ninja-family protein	-1.81918	0
PGSC0003DMG400042294	1-aminocyclopropane-1-carboxylate synthase	-1.81828	-3.56959
PGSC0003DMG400012415	glycosyltransferase family 14 protein	-1.81734	-1.71211
PGSC0003DMG401006174	Plant synaptotagmin	-1.81714	-1.74557
PGSC0003DMG400021621	P21-Rho-binding domain	-1.81521	-1.69873
PGSC0003DMG400026237	Inherit from euNOG: Hydroxyproline-rich glycoprotein family protein	-1.81515	-1.52114
PGSC0003DMG400026323	UDP-Glycosyltransferase	-1.81497	-2.64467
PGSC0003DMG400004459	Pfam:DUF827	-1.81401	-2.78501
PGSC0003DMG401002542	STYKc	-1.81334	-1.53185
PGSC0003DMG400028371	inactive purple acid phosphatase	-1.8124	0
PGSC0003DMG400000690	0	-1.81217	-1.45721
PGSC0003DMG400012501	exostosin family	-1.81131	-2.22446
PGSC0003DMG400022361	sphingosine kinase	-1.81046	-1.41786
PGSC0003DMG400023651	0	-1.81014	-5.18314
PGSC0003DMG400011160	LRR receptor-like serine threonine-protein kinase	-1.81002	-1.40904
PGSC0003DMG400002327	serine threonine-protein kinase At5g01020-like	-1.80823	-2.2521
PGSC0003DMG400020757	auxin-induced in root cultures protein 12-like	-1.80818	-2.20472
PGSC0003DMG400025254	siroheme	-1.80656	0
PGSC0003DMG400004306	0	-1.80649	-1.79283
PGSC0003DMG400011069	thaumatin-like	-1.80637	-1.79711
PGSC0003DMG400019527	EFh	-1.80634	-3.32622
PGSC0003DMG400011555	transmembrane protein 63C	-1.80594	-1.94823
PGSC0003DMG400013436	Variant histone H2A which replaces conventional H2A in a subset of nucleosomes. Nucleosomes wrap and compact DNA into chromatin, limiting DNA accessibility to the cellular machineries which require DNA as a template. Histones thereby play a central role in transcription regulation, DNA repair, DNA replication and chromosomal stability. DNA accessibility is regulated via a complex set of post-tran…	-1.80585	-0.998552
PGSC0003DMG400016284	Ethylene receptor	-1.80502	0
PGSC0003DMG400013741	Protein of unknown function (DUF1218)	-1.80371	-1.59587
PGSC0003DMG400002855	cell wall deposition. Required for establishment of the Casparian strip membrane domain (CSD) and the subsequent formation of Casparian strips, a cell wall modification of the root endodermis that determines an apoplastic barrier between the intraorganismal apoplasm and the extraorganismal apoplasm and prevents lateral diffusion	-1.8032	-2.39501
PGSC0003DMG402029824	UDP-Glycosyltransferase	-1.80313	0
PGSC0003DMG400002885	leucine rich repeat	-1.80247	-1.4909
PGSC0003DMG400029847	dihydroneopterin aldolase	-1.80111	-1.08502
PGSC0003DMG400000601	Ran GTPase binding chromatin binding zinc ion binding	-1.80039	0
PGSC0003DMG400041620	Participates in electron transfer between P700 and the cytochrome b6-f complex in photosystem I	-1.80026	0
PGSC0003DMG400029700	Pollen proteins Ole e I like	-1.80022	-2.73553
PGSC0003DMG400002527	0	-1.79906	-1.48622
PGSC0003DMG400000580	0	-1.79866	-1.8261
PGSC0003DMG400001830	leucine rich repeat	-1.79845	0
PGSC0003DMG400003957	Protein of unknown function (DUF1442)	-1.7982	-1.60793
PGSC0003DMG400018103	carboxyl-terminal	-1.79797	-1.32347
PGSC0003DMG400007163	Phosphatidate cytidylyltransferase family protein	-1.79716	-1.42415
PGSC0003DMG400004899	alanine aminotransferase	-1.79656	0
PGSC0003DMG400024232	spermidine synthase	-1.7964	-1.02397
PGSC0003DMG400000994	calcium-dependent protein kinase	-1.79603	-1.11284
PGSC0003DMG400015265	phospholipase	-1.79588	-2.21061
PGSC0003DMG400005415	Auxin-induced in root cultures protein	-1.79506	-1.3272
PGSC0003DMG400013850	NAC domain-containing protein	-1.79137	-1.842
PGSC0003DMG400035823	amino acid transporter	-1.7909	-1.23577
PGSC0003DMG400022727	0	-1.7875	-1.74912
PGSC0003DMG400004025	AP2	-1.78736	-9.77231
PGSC0003DMG400033048	Two-component response regulator-like	-1.78459	-2.22575
PGSC0003DMG400012000	Protein tyrosine kinase	-1.7836	-1.10728
PGSC0003DMG400025974	0	-1.78295	-1.38409
PGSC0003DMG400002350	Transcription factor	-1.78223	-1.96694
PGSC0003DMG400033685	Calmodulin mediates the control of a large number of enzymes, ion channels and other proteins by Ca(2 ). Among the enzymes to be stimulated by the calmodulin-Ca(2 ) complex are a number of protein kinases and phosphatases	-1.78174	-1.31265
PGSC0003DMG400029804	0	-1.78124	-3.00607
PGSC0003DMG400007340	ATP-binding cassette, sub-family C (CFTR MRP), member	-1.7808	0
PGSC0003DMG400008008	SPRY domain	-1.78037	-1.36857
PGSC0003DMG400026193	storekeeper protein	-1.77723	-1.7796
PGSC0003DMG400028959	L-ascorbate oxidase homolog	-1.77717	-2.82008
PGSC0003DMG400001684	Inherit from NOG: transposon protein	-1.77683	-2.01526
PGSC0003DMG400031262	methyltransferase PMT2-like	-1.77657	0
PGSC0003DMG400002682	phytosulfokine peptide	-1.77497	-1.36529
PGSC0003DMG400010032	wall-associated receptor kinase-like	-1.77459	-1.58024
PGSC0003DMG400027819	Aquaporin	-1.77458	0
PGSC0003DMG402018380	DiacylGlycerol Kinase	-1.77315	-2.32477
PGSC0003DMG400001470	leucine-rich repeat receptor-like serine threonine-protein kinase	-1.76873	-1.37746
PGSC0003DMG400002867	DNAj (Hsp40) homolog, subfamily B, member	-1.76764	-2.16411
PGSC0003DMG400016797	(ABC) transporter	-1.76742	-1.61822
PGSC0003DMG400034091	0	-1.76668	0
PGSC0003DMG400007293	DiacylGlycerol Kinase	-1.76652	-1.11669
PGSC0003DMG402028569	phosphoglycerate	-1.76364	-1.9373
PGSC0003DMG402024557	Protein of unknown function, DUF538	-1.7627	0
PGSC0003DMG400006385	oligopeptide transporter	-1.76216	0
PGSC0003DMG401028457	Aquaporin	-1.76082	-2.34283
PGSC0003DMG400006936	2-aminoethanethiol	-1.76032	0
PGSC0003DMG400019896	0	-1.75748	0
PGSC0003DMG400011423	Gb protein	-1.75689	0
PGSC0003DMG401024761	0	-1.75685	-1.40265
PGSC0003DMG400029628	male sterility MS5 family protein	-1.75573	0
PGSC0003DMG400000248	homeobox-leucine zipper protein	-1.75363	-2.14094
PGSC0003DMG402027437	ninja-family protein	-1.75298	-1.18217
PGSC0003DMG400007227	bidirectional sugar transporter	-1.75295	-2.28906
PGSC0003DMG400009478	F-box protein	-1.75047	-1.80588
PGSC0003DMG400023556	Scarecrow-like protein	-1.74999	-2.34177
PGSC0003DMG400022810	mitochondrial substrate carrier family protein	-1.74959	-1.53866
PGSC0003DMG400034882	UDP-glucose flavonoid 3-O-glucosyltransferase 6-like	-1.7481	-2.18179
[truncated: 4,326 more rows]
