# Supplementary material for: Transcriptome Profiling of Potato (Solanum tuberosum L.) Responses to Root-Knot Nematode (Meloidogyne javanica) Infestation during A Compatible Interaction
Source: Microorganisms. 2020 Sep 21;8(9):1443. doi: 10.3390/microorganisms8091443 (PMC7563278; doi:10.3390/microorganisms8091443)
Supplement: Supplementary file 1 [file microorganisms-08-01443-s001.zip › microorganisms-919124-SI/Supplememtary Materials/Table S4.xlsx]

## Sheet: Table S4
Table S4: Gene ontology enrichment analysis
	GO Term	Onto	Number	Description	3dpi	7dpi	Z-score	Mean	FDRnbsp;	Z-score	Mean	FDRnbsp;
1	GO:0051179	P	307	localization			5.2	0.26	2.5e-05	3.8	-0.049	0.0074
2	GO:0051234	P	306	establishment of localization			5.2	0.25	2.5e-05	3.8	-0.053	0.0074
3	GO:0006810	P	303	transport			5.1	0.26	2.5e-05	3.8	-0.049	0.0074
4	GO:0006811	P	95	ion transport			4.3	0.62	0.00082	2.1	-0.05	0.17
5	GO:0030001	P	52	metal ion transport			4	0.87	0.0035	2	0.098	0.21
6	GO:0006812	P	71	cation transport			3.8	0.63	0.0057	1.5	-0.14	0.43
7	GO:0055085	P	174	transmembrane transport			3.4	0.17	0.018	2.7	-0.08	0.11
8	GO:0016310	P	337	phosphorylation			-3.1	-0.86	0.042	-2.7	-0.92	0.11
9	GO:0006468	P	318	protein phosphorylation			-3.1	-0.87	0.042	-2.6	-0.93	0.11
10	GO:0044042	P	24	glucan metabolic process			-3.2	-2	0.033	-0.52	-0.83	0.83
11	GO:0006073	P	24	cellular glucan metabolic process			-3.2	-2	0.033	-0.52	-0.83	0.83
12	GO:0044264	P	26	cellular polysaccharide metabolic process			-3.3	-2	0.028	-0.81	-0.96	0.69
13	GO:0042592	P	39	homeostatic process			-3.4	-1.8	0.018	-1.2	-1	0.59
14	GO:0019725	P	39	cellular homeostasis			-3.4	-1.8	0.018	-1.2	-1	0.59
15	GO:0045454	P	32	cell redox homeostasis			-4.5	-2.4	0.00046	-1.9	-1.4	0.24
16	GO:0016705	F	132	oxidoreductase activity, acting on paired donors, with incorporation or reduction of molecular oxygen			5.8	0.75	7e-07	5	0.49	1.7e-05
17	GO:0005506	F	139	iron ion binding			5.7	0.7	7e-07	4.8	0.41	5.2e-05
18	GO:0005215	F	213	transporter activity			5.7	0.48	7e-07	4.1	0.11	0.00068
19	GO:0043169	F	443	cation binding			4.7	0.085	3.6e-05	3	-0.22	0.017
20	GO:0046906	F	163	tetrapyrrole binding			4.7	0.44	3.6e-05	4.3	0.25	0.00033
21	GO:0020037	F	163	heme binding			4.7	0.44	3.6e-05	4.3	0.25	0.00033
22	GO:0043167	F	478	ion binding			4.7	0.062	3.8e-05	3.1	-0.23	0.015
23	GO:0046872	F	441	metal ion binding			4.7	0.08	4.1e-05	3	-0.23	0.021
24	GO:0046914	F	314	transition metal ion binding			4.5	0.16	7.5e-05	3.2	-0.14	0.013
25	GO:0022857	F	150	transmembrane transporter activity			4.4	0.4	0.00012	2.8	-0.017	0.033
26	GO:0003676	F	315	nucleic acid binding			3.5	0.013	0.0041	2.2	-0.27	0.12
27	GO:0043531	F	64	ADP binding			3.1	0.47	0.014	1.3	-0.19	0.52
28	GO:0015075	F	68	ion transmembrane transporter activity			2.8	0.36	0.033	0.74	-0.35	0.68
29	GO:0046873	F	21	metal ion transmembrane transporter activity			2.7	0.96	0.042	0.88	-0.11	0.66
30	GO:0004672	F	325	protein kinase activity			-2.7	-0.81	0.043	-2.2	-0.87	0.12
31	GO:0016773	F	358	phosphotransferase activity, alcohol group as acceptor			-2.7	-0.8	0.041	-2.4	-0.87	0.092
32	GO:0016301	F	356	kinase activity			-2.8	-0.82	0.031	-2.6	-0.91	0.054
33	GO:0051287	F	13	NAD binding			-2.8	-2.4	0.031	-0.7	-1	0.68
34	GO:0016762	F	18	xyloglucan:xyloglucosyl transferase activity			-3.9	-2.7	0.00094	-0.6	-0.91	0.71
35	GO:0070001	F	31	aspartic-type peptidase activity			-4.4	-2.3	0.00012	-3.8	-2.2	0.0016
36	GO:0004190	F	31	aspartic-type endopeptidase activity			-4.4	-2.3	0.00012	-3.8	-2.2	0.0016
37	GO:0015036	F	27	disulfide oxidoreductase activity			-4.5	-2.5	8.4e-05	-1.9	-1.5	0.19
38	GO:0015035	F	27	protein disulfide oxidoreductase activity			-4.5	-2.5	8.4e-05	-1.9	-1.5	0.19
39	GO:0009055	F	36	electron carrier activity			-4.5	-2.3	8.4e-05	-2.2	-1.5	0.12
40	GO:0016651	F	13	oxidoreductase activity, acting on NAD(P)H			-5.4	-4.1	1.7e-06	-3.6	-3	0.0025
41	GO:0047134	F	11	protein-disulfide reductase activity			-5.5	-4.5	1e-06	-3.7	-3.3	0.0021
42	GO:0016668	F	11	oxidoreductase activity, acting on a sulfur group of donors, NAD(P) as acceptor			-5.5	-4.5	1e-06	-3.7	-3.3	0.0021
43	GO:0016667	F	42	oxidoreductase activity, acting on a sulfur group of donors			-6.9	-3	7.6e-10	-3.8	-2	0.0016
44	GO:0016020	C	413	membrane			4.1	0.034	0.00074	3	-0.22	0.12
45	GO:0016021	C	197	integral component of membrane			3.1	0.074	0.014	2.4	-0.16	0.24
46	GO:0044425	C	223	membrane part			3	0.034	0.014	2.1	-0.23	0.24
47	GO:0031224	C	201	intrinsic component of membrane			3	0.055	0.014	2.2	-0.2	0.24
48	GO:0071944	C	49	cell periphery			-2.7	-1.4	0.03	-2.5	-1.4	0.24
49	GO:0030312	C	40	external encapsulating structure			-3.7	-1.9	0.002	-1.9	-1.3	0.32
50	GO:0005618	C	40	cell wall			-3.7	-1.9	0.002	-1.9	-1.3	0.32
51	GO:0048046	C	18	apoplast			-3.9	-2.7	0.0015	-0.6	-0.91	0.93
52	GO:0005576	C	30	extracellular region			-5.1	-2.7	1.2e-05	-2.2	-1.5	0.24
53	GO:0009607	P	13	response to biotic stimulus			0.33	-0.24	0.94	3.8	2	0.0074
54	GO:0008299	P	14	isoprenoid biosynthetic process			2.4	1.1	0.16	3.1	1.4	0.038
55	GO:0006720	P	14	isoprenoid metabolic process			2.4	1.1	0.16	3.1	1.4	0.038
56	GO:0006793	P	436	phosphorus metabolic process			-2.4	-0.73	0.16	-3	-0.92	0.04
57	GO:0006796	P	435	phosphate-containing compound metabolic process			-2.4	-0.74	0.16	-3.1	-0.93	0.038
58	GO:0071704	P	1294	organic substance metabolic process			-2.1	-0.6	0.28	-3.1	-0.78	0.036
59	GO:0043412	P	436	macromolecule modification			-2.5	-0.75	0.13	-3.3	-0.95	0.023
60	GO:0036211	P	432	protein modification process			-2.6	-0.76	0.12	-3.3	-0.96	0.022
61	GO:0006464	P	432	cellular protein modification process			-2.6	-0.76	0.12	-3.3	-0.96	0.022
62	GO:0044267	P	470	cellular protein metabolic process			-2.7	-0.76	0.09	-3.5	-0.96	0.015
63	GO:0044238	P	1223	primary metabolic process			-2.1	-0.6	0.29	-3.6	-0.82	0.013
64	GO:0019538	P	574	protein metabolic process			-2.8	-0.73	0.086	-3.7	-0.95	0.0074
65	GO:0044260	P	843	cellular macromolecule metabolic process			-2.6	-0.67	0.12	-3.7	-0.88	0.0074
66	GO:0043170	P	952	macromolecule metabolic process			-2.7	-0.67	0.1	-3.9	-0.88	0.0074
67	GO:0061135	F	31	endopeptidase regulator activity			1	-0.021	0.56	8.1	2.9	4e-14
68	GO:0061134	F	31	peptidase regulator activity			1	-0.021	0.56	8.1	2.9	4e-14
69	GO:0030414	F	31	peptidase inhibitor activity			1	-0.021	0.56	8.1	2.9	4e-14
70	GO:0004866	F	31	endopeptidase inhibitor activity			1	-0.021	0.56	8.1	2.9	4e-14
71	GO:0004857	F	62	enzyme inhibitor activity			-0.77	-0.69	0.66	3.9	0.64	0.0013
72	GO:0030234	F	67	enzyme regulator activity			-1	-0.76	0.56	3.8	0.55	0.0016
73	GO:0098772	F	69	molecular function regulator			-1	-0.75	0.56	3.7	0.51	0.0021
74	GO:0016758	F	141	transferase activity, transferring hexosyl groups			1.1	-0.24	0.55	3	0.035	0.021
75	GO:0016788	F	106	hydrolase activity, acting on ester bonds			-1.4	-0.78	0.46	-2.7	-1.2	0.048
76	GO:0003700	F	199	transcription factor activity, sequence-specific DNA binding			-2.4	-0.87	0.082	-4	-1.3	0.00094
77	GO:0001071	F	199	nucleic acid binding transcription factor activity			-2.4	-0.87	0.082	-4	-1.3	0.00094
		P= Biological processes
		F= Molecular function
		C=Cellular component
