# Supplementary material for: Transcriptome Profiling of Potato (Solanum tuberosum L.) Responses to Root-Knot Nematode (Meloidogyne javanica) Infestation during A Compatible Interaction
Source: Microorganisms. 2020 Sep 21;8(9):1443. doi: 10.3390/microorganisms8091443 (PMC7563278; doi:10.3390/microorganisms8091443)
Supplement: Supplementary file 1 [file microorganisms-08-01443-s001.zip › microorganisms-919124-SI/Supplememtary Materials/Table S5.xlsx]

## Sheet: Table S5
Table S5: Differentially expressed biotic stress related genes induced by Meloidogyne javanica at 3 and 7 dpi as defined by Mapman analysis
BinCode	BinName	ID	Description	log FC (3dpi)	LogFC (7dpi)
30.1	signalling.in sugar and nutrient physiology	pgsc0003dmg400016551	0	-3.34886	-3.34886
30.1	signalling.in sugar and nutrient physiology	pgsc0003dmg400004715	0	-2.59917	-2.59917
30.1	signalling.in sugar and nutrient physiology	pgsc0003dmg400027945	RPM1 interacting protein 4	-1.13546	#N/A
30.1.1	signalling.in sugar and nutrient physiology	pgsc0003dmg400005267	glutamate receptor 3.4	-1.67044	-1.67044
30.1.1	signalling.in sugar and nutrient physiology	pgsc0003dmg400016828	EXORDIUM like 5	-5.07192	-5.07192
30.1.1	signalling.in sugar and nutrient physiology	pgsc0003dmg400025500	glutamate receptor 5	-3.2855	-3.2855
30.1.1	signalling.in sugar and nutrient physiology	pgsc0003dmg400043471	EXORDIUM like 1	-2.99478	-2.99478
30.1.1	signalling.in sugar and nutrient physiology	pgsc0003dmg400030810	Phosphate-responsive 1 family protein	-2.71703	-2.71703
30.1.1	signalling.in sugar and nutrient physiology	pgsc0003dmg400025499	glutamate receptor 3.4	-2.17093	-2.17093
30.1.1	signalling.in sugar and nutrient physiology	pgsc0003dmg400004910	glutamate receptor 2.8	-3.38354	-3.38354
30.1.1	signalling.in sugar and nutrient physiology	pgsc0003dmg400012577	EXORDIUM like 2	-1.92585	-1.92585
30.1.1	signalling.in sugar and nutrient physiology	pgsc0003dmg400030006	PAR1 protein	-2.71824	#N/A
30.1.1	signalling.in sugar and nutrient physiology	pgsc0003dmg400009186	glutamate receptor 2.8	2.40745	#N/A
30.1.1	signalling.in sugar and nutrient physiology	pgsc0003dmg400014663	glutamate receptor 2	-1.30744	-1.30744
30.1.1	signalling.in sugar and nutrient physiology	pgsc0003dmg400019133	PAR1 protein	-2.76075	-2.76075
30.1.1	signalling.in sugar and nutrient physiology	pgsc0003dmg400030811	EXORDIUM like 2	-1.944	-1.944
30.1.1	signalling.in sugar and nutrient physiology	pgsc0003dmg400030826	Phosphate-responsive 1 family protein	-1.73012	-1.73012
30.1.1	signalling.in sugar and nutrient physiology	pgsc0003dmg400030829	Phosphate-responsive 1 family protein	-2.32016	-2.32016
30.1.1	signalling.in sugar and nutrient physiology	pgsc0003dmg400026312	glutamate receptor 2.7	#N/A	-2.7415
30.1.1	signalling.in sugar and nutrient physiology	pgsc0003dmg400009914	glutamate receptor 3.3	#N/A	-1.27264
30.1.1	signalling.in sugar and nutrient physiology	pgsc0003dmg400030828	Phosphate-responsive 1 family protein	#N/A	-2.07714
30.1.1	signalling.in sugar and nutrient physiology	pgsc0003dmg400014347	PAR1 protein	#N/A	2.90309
30.1.1	signalling.in sugar and nutrient physiology	pgsc0003dmg400011087	PAR1 protein	#N/A	-3.29554
30.1.1	signalling.in sugar and nutrient physiology	pgsc0003dmg400009185	glutamate receptor 2.2	#N/A	-2.10015
30.1.1	signalling.in sugar and nutrient physiology	pgsc0003dmg400030827	Phosphate-responsive 1 family protein	#N/A	-2.24674
30.1.1	signalling.in sugar and nutrient physiology	pgsc0003dmg400007969	glutamate receptor 2	#N/A	-1.992
30.1.2	signalling.in sugar and nutrient physiology.pyruvate dehydrogenase kinase	pgsc0003dmg400013068	pyruvate dehydrogenase kinase	#N/A	1.26421
30.10	signalling.phosphorelay	pgsc0003dmg400028593	histidine-containing phosphotransmitter 1	2.16467	2.16467
30.10	signalling.phosphorelay	pgsc0003dmg400000638	histidine phosphotransfer protein 6	-5.65008	-5.65008
30.11	signalling.light	pgsc0003dmg402013013	Phototropic-responsive NPH3 family protein	-2.1463	-2.1463
30.11	signalling.light	pgsc0003dmg400039436	Protein of unknown function (DUF1313)	-2.99666	-2.99666
30.11	signalling.light	pgsc0003dmg400028420	NAD(P)-binding Rossmann-fold superfamily protein	1.77957	1.77957
30.11	signalling.light	pgsc0003dmg400031812	photolyase/blue-light receptor 2	-1.30872	#N/A
30.11	signalling.light	pgsc0003dmg400011974	Phototropic-responsive NPH3 family protein	1.54455	1.54455
30.11	signalling.light	pgsc0003dmg400024017	phytochrome B	1.6773	#N/A
30.11	signalling.light	pgsc0003dmg400007658	high chlorophyll fluorescence phenotype 173	1.60713	#N/A
30.11	signalling.light	pgsc0003dmg400017655	Phototropic-responsive NPH3 family protein	1.29044	#N/A
30.11	signalling.light	pgsc0003dmg400006442	Chlorophyll A-B binding family protein	-2.49796	-2.49796
30.11	signalling.light	pgsc0003dmg400012163	SPA1-related 2	1.9484	#N/A
30.11	signalling.light	pgsc0003dmg400024968	Phototropic-responsive NPH3 family protein	-1.09747	-1.09747
30.11	signalling.light	pgsc0003dmg400033102	phytochrome kinase substrate-related	6.60782	6.60782
30.11	signalling.light	pgsc0003dmg400033569	Phototropic-responsive NPH3 family protein	1.02744	#N/A
30.11	signalling.light	pgsc0003dmg400019379	SPA (suppressor of phyA-105) protein family	1.48235	#N/A
30.11	signalling.light	pgsc0003dmg400017396	phytochrome C	1.0246	1.0246
30.11	signalling.light	pgsc0003dmg400030357	Protein of unknown function (DUF1313)	1.03511	#N/A
30.11	signalling.light	pgsc0003dmg400030373	Protein of unknown function (DUF640)	1.07257	1.07257
30.11	signalling.light	pgsc0003dmg400020074	Protein of unknown function (DUF640)	#N/A	1.05768
30.11	signalling.light	pgsc0003dmg400017168	Protein of unknown function (DUF640)	#N/A	1.80445
30.11	signalling.light	pgsc0003dmg401007101	Protein of unknown function (DUF640)	#N/A	1.69808
30.11	signalling.light	pgsc0003dmg400011497	Protein of unknown function (DUF640)	#N/A	-3.23812
30.11	signalling.light	pgsc0003dmg400010316	Protein of unknown function (DUF640)	#N/A	2.16949
30.11	signalling.light	pgsc0003dmg400021301	Protein of unknown function (DUF640)	#N/A	1.94114
30.2.11	signalling.receptor kinases.leucine rich repeat XI	pgsc0003dmg400006364	Leucine-rich repeat receptor-like protein kinase family protein	-7.07586	-7.07586
30.2.11	signalling.receptor kinases.leucine rich repeat XI	pgsc0003dmg400008492	polygalacturonase inhibiting protein 2	-7.00317	-7.00317
30.2.11	signalling.receptor kinases.leucine rich repeat XI	pgsc0003dmg400012992	Leucine-rich repeat receptor-like protein kinase family protein	-6.68983	-6.68983
30.2.11	signalling.receptor kinases.leucine rich repeat XI	pgsc0003dmg400002937	receptor like protein 6	-6.30619	-6.30619
30.2.11	signalling.receptor kinases.leucine rich repeat XI	pgsc0003dmg400027482	BAK1-interacting receptor-like kinase 1	-4.89725	-4.89725
30.2.11	signalling.receptor kinases.leucine rich repeat XI	pgsc0003dmg400028474	0	-4.70424	-4.70424
30.2.11	signalling.receptor kinases.leucine rich repeat XI	pgsc0003dmg401009161	PEP1 receptor 1	-4.48233	-4.48233
30.2.11	signalling.receptor kinases.leucine rich repeat XI	pgsc0003dmg400016015	Leucine-rich repeat protein kinase family protein	-4.15211	-4.15211
30.2.11	signalling.receptor kinases.leucine rich repeat XI	pgsc0003dmg400008296	Leucine-rich receptor-like protein kinase family protein	-3.80206	-3.80206
30.2.11	signalling.receptor kinases.leucine rich repeat XI	pgsc0003dmg400006652	receptor like protein 27	-3.56038	#N/A
30.2.11	signalling.receptor kinases.leucine rich repeat XI	pgsc0003dmg400006268	receptor like protein 7	-3.29986	-3.29986
30.2.11	signalling.receptor kinases.leucine rich repeat XI	pgsc0003dmg400027971	Leucine-rich repeat receptor-like protein kinase family protein	-3.14008	-3.14008
30.2.11	signalling.receptor kinases.leucine rich repeat XI	pgsc0003dmg400003210	PEP1 receptor 1	-2.75455	-2.75455
30.2.11	signalling.receptor kinases.leucine rich repeat XI	pgsc0003dmg400018811	Leucine-rich receptor-like protein kinase family protein	-2.6637	-2.6637
30.2.11	signalling.receptor kinases.leucine rich repeat XI	pgsc0003dmg400016872	Leucine-rich repeat protein kinase family protein	-2.65593	#N/A
30.2.11	signalling.receptor kinases.leucine rich repeat XI	pgsc0003dmg400003211	PEP1 receptor 1	-2.64422	-2.64422
30.2.11	signalling.receptor kinases.leucine rich repeat XI	pgsc0003dmg400006655	receptor like protein 35	-2.62714	-2.62714
30.2.3	signalling.receptor kinases.leucine rich repeat III	pgsc0003dmg400013198	inflorescence meristem receptor-like kinase 2	-2.60964	-2.60964
30.2.11	signalling.receptor kinases.leucine rich repeat XI	pgsc0003dmg400011205	Leucine-rich receptor-like protein kinase family protein	-2.49461	#N/A
30.2.11	signalling.receptor kinases.leucine rich repeat XI	pgsc0003dmg400003790	Leucine-rich repeat receptor-like protein kinase family protein	-2.47938	-2.47938
30.2.3	signalling.receptor kinases.leucine rich repeat III	pgsc0003dmg400015666	receptor-like kinase 1	-2.44639	-2.44639
30.2.11	signalling.receptor kinases.leucine rich repeat XI	pgsc0003dmg400011932	Leucine-rich repeat protein kinase family protein	-2.39753	#N/A
30.2.11	signalling.receptor kinases.leucine rich repeat XI	pgsc0003dmg400028576	receptor like protein 33	-2.34104	-2.34104
30.2.3	signalling.receptor kinases.leucine rich repeat III	pgsc0003dmg400018840	Protein kinase superfamily protein	-2.32948	-2.32948
30.2.11	signalling.receptor kinases.leucine rich repeat XI	pgsc0003dmg400027967	Leucine-rich repeat receptor-like protein kinase family protein	-2.32471	-2.32471
30.2.11	signalling.receptor kinases.leucine rich repeat XI	pgsc0003dmg400031478	disease resistance protein (TIR-NBS-LRR class)	-2.22762	#N/A
30.2.11	signalling.receptor kinases.leucine rich repeat XI	pgsc0003dmg400043999	Leucine-rich repeat receptor-like protein kinase family protein	-2.15172	-2.15172
30.2.11	signalling.receptor kinases.leucine rich repeat XI	pgsc0003dmg400006880	Leucine-rich repeat (LRR) family protein	-1.97991	-1.97991
30.2.11	signalling.receptor kinases.leucine rich repeat XI	pgsc0003dmg400013644	plant intracellular ras group-related LRR 4	-1.97635	-1.97635
30.2.11	signalling.receptor kinases.leucine rich repeat XI	pgsc0003dmg401022197	polygalacturonase inhibiting protein 1	-1.93285	#N/A
30.2.11	signalling.receptor kinases.leucine rich repeat XI	pgsc0003dmg400026231	receptor like protein 27	-1.92531	-1.92531
30.2.11	signalling.receptor kinases.leucine rich repeat XI	pgsc0003dmg401021514	Leucine-rich repeat receptor-like protein kinase family protein	-1.92332	-1.92332
30.2.11	signalling.receptor kinases.leucine rich repeat XI	pgsc0003dmg400028575	receptor like protein 33	-1.8513	-1.8513
30.2.11	signalling.receptor kinases.leucine rich repeat XI	pgsc0003dmg400014739	disease resistance family protein / LRR family protein	-1.8238	#N/A
30.2.11	signalling.receptor kinases.leucine rich repeat XI	pgsc0003dmg400002885	receptor like protein 12	-1.80247	-1.80247
30.2.11	signalling.receptor kinases.leucine rich repeat XI	pgsc0003dmg400001830	receptor like protein 22	-1.79845	#N/A
30.2.11	signalling.receptor kinases.leucine rich repeat XI	pgsc0003dmg400020744	EF-TU receptor	-1.71892	#N/A
30.2.11	signalling.receptor kinases.leucine rich repeat XI	pgsc0003dmg400005103	Leucine-rich receptor-like protein kinase family protein	-1.66992	#N/A
30.2.11	signalling.receptor kinases.leucine rich repeat XI	pgsc0003dmg401028427	receptor like protein 51	-1.62007	-1.62007
30.2.3	signalling.receptor kinases.leucine rich repeat III	pgsc0003dmg400012143	receptor-like kinase 1	-1.61459	-1.61459
30.2.11	signalling.receptor kinases.leucine rich repeat XI	pgsc0003dmg400009238	leucine-rich repeat transmembrane protein kinase family protein	-1.61005	-1.61005
30.2.16	signalling.receptor kinases.Catharanthus roseus-like RLK1	pgsc0003dmg400000185	fringe-related protein	-1.4944	-1.4944
30.2.11	signalling.receptor kinases.leucine rich repeat XI	pgsc0003dmg400026749	Leucine-rich repeat transmembrane protein kinase	-1.49055	#N/A
30.2.3	signalling.receptor kinases.leucine rich repeat III	pgsc0003dmg400025771	Leucine-rich repeat protein kinase family protein	-1.45505	-1.45505
30.2.11	signalling.receptor kinases.leucine rich repeat XI	pgsc0003dmg400025867	Leucine-rich repeat (LRR) family protein	-1.33332	#N/A
30.2.11	signalling.receptor kinases.leucine rich repeat XI	pgsc0003dmg400016908	Leucine-rich repeat (LRR) family protein	-1.30155	-1.30155
30.2.3	signalling.receptor kinases.leucine rich repeat III	pgsc0003dmg400030572	Leucine-rich repeat protein kinase family protein	-1.29997	#N/A
30.2.11	signalling.receptor kinases.leucine rich repeat XI	pgsc0003dmg400004384	Leucine-rich repeat protein kinase family protein	-1.29611	-1.29611
30.2.3	signalling.receptor kinases.leucine rich repeat III	pgsc0003dmg400015162	Leucine-rich repeat protein kinase family protein	-1.241	-1.241
30.2.3	signalling.receptor kinases.leucine rich repeat III	pgsc0003dmg400030474	Leucine-rich repeat protein kinase family protein	-1.22285	#N/A
30.2.11	signalling.receptor kinases.leucine rich repeat XI	pgsc0003dmg400004190	Leucine-rich repeat (LRR) family protein	-1.21529	#N/A
30.2.11	signalling.receptor kinases.leucine rich repeat XI	pgsc0003dmg400006226	Leucine-rich repeat (LRR) family protein	1.01914	#N/A
30.2.11	signalling.receptor kinases.leucine rich repeat XI	pgsc0003dmg400006280	Leucine-rich receptor-like protein kinase family protein	1.29851	1.29851
30.2.11	signalling.receptor kinases.leucine rich repeat XI	pgsc0003dmg400015157	Leucine-rich repeat protein kinase family protein	1.48124	1.48124
30.2.11	signalling.receptor kinases.leucine rich repeat XI	pgsc0003dmg400030626	HAESA-like 2	1.49184	1.49184
30.2.11	signalling.receptor kinases.leucine rich repeat XI	pgsc0003dmg400011580	Leucine-rich repeat protein kinase family protein	1.5118	1.5118
30.2.11	signalling.receptor kinases.leucine rich repeat XI	pgsc0003dmg400019698	Leucine-rich receptor-like protein kinase family protein	1.71362	#N/A
30.2.11	signalling.receptor kinases.leucine rich repeat XI	pgsc0003dmg400011833	Leucine-rich repeat transmembrane protein kinase family protein	1.84265	1.84265
30.2.11	signalling.receptor kinases.leucine rich repeat XI	pgsc0003dmg400024890	Leucine-rich receptor-like protein kinase family protein	2.0002	2.0002
30.2.11	signalling.receptor kinases.leucine rich repeat XI	pgsc0003dmg400018171	Leucine-rich repeat receptor-like protein kinase family protein	2.00526	2.00526
30.2.11	signalling.receptor kinases.leucine rich repeat XI	pgsc0003dmg400018163	Leucine-rich repeat transmembrane protein kinase	2.11546	2.11546
30.2.11	signalling.receptor kinases.leucine rich repeat XI	pgsc0003dmg400015351	receptor like protein 7	2.15605	#N/A
30.2.11	signalling.receptor kinases.leucine rich repeat XI	pgsc0003dmg400022264	Leucine-rich receptor-like protein kinase family protein	2.26784	2.26784
30.2.11	signalling.receptor kinases.leucine rich repeat XI	pgsc0003dmg400015347	receptor like protein 6	2.27861	#N/A
30.2.3	signalling.receptor kinases.leucine rich repeat III	pgsc0003dmg400015276	Leucine-rich repeat protein kinase family protein	2.27947	#N/A
30.2.11	signalling.receptor kinases.leucine rich repeat XI	pgsc0003dmg400026072	Leucine-rich receptor-like protein kinase family protein	2.31445	2.31445
30.2.11	signalling.receptor kinases.leucine rich repeat XI	pgsc0003dmg400020832	Leucine-rich repeat protein kinase family protein	2.33176	2.33176
30.2.11	signalling.receptor kinases.leucine rich repeat XI	pgsc0003dmg400025076	Leucine-rich receptor-like protein kinase family protein	2.33598	#N/A
30.2.11	signalling.receptor kinases.leucine rich repeat XI	pgsc0003dmg400023282	Leucine-rich receptor-like protein kinase family protein	2.3708	2.3708
30.2.11	signalling.receptor kinases.leucine rich repeat XI	pgsc0003dmg400033632	receptor like protein 33	2.48235	2.48235
30.2.11	signalling.receptor kinases.leucine rich repeat XI	pgsc0003dmg400004963	Leucine-rich repeat transmembrane protein kinase family protein	2.51783	2.51783
30.2.11	signalling.receptor kinases.leucine rich repeat XI	pgsc0003dmg400016365	phytosulfokin receptor 1	2.52097	2.52097
30.2.11	signalling.receptor kinases.leucine rich repeat XI	pgsc0003dmg402021049	receptor like protein 32	2.58136	2.58136
30.2.11	signalling.receptor kinases.leucine rich repeat XI	pgsc0003dmg400028438	Leucine-rich repeat protein kinase family protein	3.27366	#N/A
30.2.11	signalling.receptor kinases.leucine rich repeat XI	pgsc0003dmg400004727	receptor like protein 34	4.62275	4.62275
30.2.11	signalling.receptor kinases.leucine rich repeat XI	pgsc0003dmg400005542	receptor like protein 43	5.77286	5.77286
30.2.11	signalling.receptor kinases.leucine rich repeat XI	pgsc0003dmg400005590	receptor like protein 13	6.1823	6.1823
30.2.11	signalling.receptor kinases.leucine rich repeat XI	pgsc0003dmg402029358	BAK1-interacting receptor-like kinase 1	#N/A	-1.78778
30.2.11	signalling.receptor kinases.leucine rich repeat XI	pgsc0003dmg400010351	Leucine-rich repeat protein kinase family protein	#N/A	3.28385
30.2.11	signalling.receptor kinases.leucine rich repeat XI	pgsc0003dmg400029146	Leucine-rich receptor-like protein kinase family protein	#N/A	1.10022
30.2.11	signalling.receptor kinases.leucine rich repeat XI	pgsc0003dmg400018045	receptor like protein 31	#N/A	1.97763
30.2.11	signalling.receptor kinases.leucine rich repeat XI	pgsc0003dmg400027071	Leucine-rich repeat protein kinase family protein	#N/A	-2.01736
30.2.11	signalling.receptor kinases.leucine rich repeat XI	pgsc0003dmg400017713	Leucine-rich repeat receptor-like protein kinase family protein	#N/A	4.47705
30.2.11	signalling.receptor kinases.leucine rich repeat XI	pgsc0003dmg400008581	Leucine-rich repeat transmembrane protein kinase family protein	#N/A	-3.32405
30.2.11	signalling.receptor kinases.leucine rich repeat XI	pgsc0003dmg400031103	Leucine-rich receptor-like protein kinase family protein	#N/A	2.25827
30.2.11	signalling.receptor kinases.leucine rich repeat XI	pgsc0003dmg400030009	somatic embryogenesis receptor-like kinase 2	#N/A	5.10854
30.2.17	signalling.receptor kinases.DUF 26	pgsc0003dmg400011251	S-locus lectin protein kinase family protein	-8.25702	-8.25702
30.2.17	signalling.receptor kinases.DUF 26	pgsc0003dmg400013798	Protein kinase superfamily protein	-7.12114	-7.12114
30.2.17	signalling.receptor kinases.DUF 26	pgsc0003dmg400005730	Protein kinase superfamily protein	-6.48816	#N/A
30.2.17	signalling.receptor kinases.DUF 26	pgsc0003dmg400017331	Curculin-like (mannose-binding) lectin family protein	-4.90965	#N/A
30.2.99	signalling.receptor kinases.misc	pgsc0003dmg400041220	receptor-like protein kinase-related family protein	-4.19567	#N/A
30.2.17	signalling.receptor kinases.DUF 26	pgsc0003dmg400002045	cysteine-rich RLK (RECEPTOR-like protein kinase) 25	-3.69172	#N/A
30.2.17	signalling.receptor kinases.DUF 26	pgsc0003dmg400017330	S-domain-2 5	-3.12505	-3.12505
30.2.17	signalling.receptor kinases.DUF 26	pgsc0003dmg400001059	lectin protein kinase family protein	-3.04726	#N/A
30.2.17	signalling.receptor kinases.DUF 26	pgsc0003dmg402009323	protein serine/threonine kinases	-2.96306	-2.96306
30.2.17	signalling.receptor kinases.DUF 26	pgsc0003dmg400008493	Protein kinase superfamily protein	-2.91067	-2.91067
30.2.17	signalling.receptor kinases.DUF 26	pgsc0003dmg400017728	PR5-like receptor kinase	-2.89578	-2.89578
30.2.17	signalling.receptor kinases.DUF 26	pgsc0003dmg400030119	Protein kinase family protein with leucine-rich repeat domain	-2.86625	#N/A
30.2.17	signalling.receptor kinases.DUF 26	pgsc0003dmg400004000	lectin protein kinase family protein	-2.62092	-2.62092
30.2.17	signalling.receptor kinases.DUF 26	pgsc0003dmg400017327	S-domain-2 5	-2.42421	-2.42421
30.2.17	signalling.receptor kinases.DUF 26	pgsc0003dmg400011878	Protein kinase superfamily protein	-2.32144	-2.32144
30.2.17	signalling.receptor kinases.DUF 26	pgsc0003dmg400014623	Protein kinase superfamily protein	-2.28971	-2.28971
30.2.17	signalling.receptor kinases.DUF 26	pgsc0003dmg400015835	suppressor of npr1-1 constitutive 4	-2.28511	-2.28511
30.2.99	signalling.receptor kinases.misc	pgsc0003dmg400031802	Leucine-rich repeat (LRR) family protein	-2.03802	-2.03802
30.2.17	signalling.receptor kinases.DUF 26	pgsc0003dmg401019242	S-locus lectin protein kinase family protein	-2.02892	#N/A
30.2.17	signalling.receptor kinases.DUF 26	pgsc0003dmg400017284	S-domain-2 5	-2.02169	-2.02169
30.2.17	signalling.receptor kinases.DUF 26	pgsc0003dmg402003983	receptor-like protein kinase 1	-1.99945	#N/A
30.2.99	signalling.receptor kinases.misc	pgsc0003dmg400012816	receptor like protein 4	-1.98047	-1.98047
30.2.17	signalling.receptor kinases.DUF 26	pgsc0003dmg400021993	Protein kinase superfamily protein	-1.93712	-1.93712
30.2.17	signalling.receptor kinases.DUF 26	pgsc0003dmg401029444	S-locus lectin protein kinase family protein	-1.88668	#N/A
30.2.17	signalling.receptor kinases.DUF 26	pgsc0003dmg400027233	S-locus lectin protein kinase family protein	-1.88357	-1.88357
30.2.17	signalling.receptor kinases.DUF 26	pgsc0003dmg400017286	S-domain-2 5	-1.83529	-1.83529
30.2.99	signalling.receptor kinases.misc	pgsc0003dmg402014605	plasmodesmata-located protein 7	-1.69074	#N/A
30.2.17	signalling.receptor kinases.DUF 26	pgsc0003dmg400017278	S-domain-2 5	-1.60234	#N/A
30.2.17	signalling.receptor kinases.DUF 26	pgsc0003dmg400019275	S-locus lectin protein kinase family protein	-1.53718	#N/A
30.2.17	signalling.receptor kinases.DUF 26	pgsc0003dmg400013525	cysteine-rich RLK (RECEPTOR-like protein kinase) 3	-1.48227	-1.48227
30.2.99	signalling.receptor kinases.misc	pgsc0003dmg400017195	plasmodesmata-located protein 2	-1.47275	#N/A
30.2.17	signalling.receptor kinases.DUF 26	pgsc0003dmg400019278	protein serine/threonine kinases	-1.45179	#N/A
30.2.17	signalling.receptor kinases.DUF 26	pgsc0003dmg400021804	S-locus lectin protein kinase family protein	-1.45124	-1.45124
30.2.17	signalling.receptor kinases.DUF 26	pgsc0003dmg402005726	Protein kinase superfamily protein	-1.45018	-1.45018
30.2.17	signalling.receptor kinases.DUF 26	pgsc0003dmg400041311	protein kinase family protein	-1.38178	-1.38178
30.2.17	signalling.receptor kinases.DUF 26	pgsc0003dmg400009114	PR5-like receptor kinase	-1.3458	-1.3458
30.2.17	signalling.receptor kinases.DUF 26	pgsc0003dmg400003958	Leucine-rich repeat protein kinase family protein	-1.3324	-1.3324
30.2.17	signalling.receptor kinases.DUF 26	pgsc0003dmg400013885	receptor kinase 3	-1.21825	-1.21825
30.2.17	signalling.receptor kinases.DUF 26	pgsc0003dmg400026156	S-locus lectin protein kinase family protein	-1.17424	-1.17424
30.2.17	signalling.receptor kinases.DUF 26	pgsc0003dmg400000897	lysm domain GPI-anchored protein 1 precursor	-1.05073	-1.05073
30.2.17	signalling.receptor kinases.DUF 26	pgsc0003dmg400004553	PR5-like receptor kinase	1.30784	1.30784
30.2.17	signalling.receptor kinases.DUF 26	pgsc0003dmg400020898	PR5-like receptor kinase	1.40898	1.40898
30.2.17	signalling.receptor kinases.DUF 26	pgsc0003dmg400019062	S-locus lectin protein kinase family protein	1.60634	1.60634
30.2.17	signalling.receptor kinases.DUF 26	pgsc0003dmg400020899	PR5-like receptor kinase	1.6099	1.6099
30.2.17	signalling.receptor kinases.DUF 26	pgsc0003dmg400000179	receptor-like protein kinase 4	1.75629	#N/A
30.2.17	signalling.receptor kinases.DUF 26	pgsc0003dmg400009010	Ubiquitin carboxyl-terminal hydrolase family protein	1.76087	1.76087
30.2.17	signalling.receptor kinases.DUF 26	pgsc0003dmg400042886	D-mannose binding lectin protein with Apple-like carbohydrate-binding domain	1.82219	#N/A
30.2.17	signalling.receptor kinases.DUF 26	pgsc0003dmg400019241	S-locus lectin protein kinase family protein	1.91028	#N/A
30.2.17	signalling.receptor kinases.DUF 26	pgsc0003dmg402026153	S-locus lectin protein kinase family protein	1.9592	1.9592
30.2.17	signalling.receptor kinases.DUF 26	pgsc0003dmg400029128	Protein kinase superfamily protein	2.02724	2.02724
30.2.17	signalling.receptor kinases.DUF 26	pgsc0003dmg400030553	S-locus lectin protein kinase family protein	2.03281	2.03281
30.2.17	signalling.receptor kinases.DUF 26	pgsc0003dmg400001773	Concanavalin A-like lectin protein kinase family protein	2.19177	#N/A
30.2.17	signalling.receptor kinases.DUF 26	pgsc0003dmg400020894	PR5-like receptor kinase	2.48578	2.48578
30.2.17	signalling.receptor kinases.DUF 26	pgsc0003dmg400000578	Concanavalin A-like lectin protein kinase family protein	2.61534	2.61534
30.2.17	signalling.receptor kinases.DUF 26	pgsc0003dmg401028902	Protein kinase superfamily protein	3.79783	#N/A
30.2.17	signalling.receptor kinases.DUF 26	pgsc0003dmg400031861	receptor-like protein kinase 1	#N/A	3.4197
30.2.17	signalling.receptor kinases.DUF 26	pgsc0003dmg400017949	S-locus lectin protein kinase family protein	#N/A	1.83466
30.2.17	signalling.receptor kinases.DUF 26	pgsc0003dmg402019242	receptor kinase 3	#N/A	2.53057
30.2.17	signalling.receptor kinases.DUF 26	pgsc0003dmg400003313	receptor-like protein kinase 4	#N/A	2.45424
30.2.17	signalling.receptor kinases.DUF 26	pgsc0003dmg400019125	Protein kinase superfamily protein	#N/A	-1.45644
30.2.17	signalling.receptor kinases.DUF 26	pgsc0003dmg400026810	curculin-like (mannose-binding) lectin family protein / PAN domain-containing protein	#N/A	-1.14314
30.2.17	signalling.receptor kinases.DUF 26	pgsc0003dmg400004930	S-locus lectin protein kinase family protein	#N/A	4.74083
30.2.17	signalling.receptor kinases.DUF 26	pgsc0003dmg400026183	protein serine/threonine kinases	#N/A	2.75916
30.2.17	signalling.receptor kinases.DUF 26	pgsc0003dmg400013199	Leucine-rich repeat transmembrane protein kinase	#N/A	1.80276
30.2.17	signalling.receptor kinases.DUF 26	pgsc0003dmg400025558	receptor-like protein kinase 1	#N/A	-2.99496
30.2.17	signalling.receptor kinases.DUF 26	pgsc0003dmg400005044	S-domain-1 13	#N/A	-2.7967
30.2.17	signalling.receptor kinases.DUF 26	pgsc0003dmg400014060	receptor serine/threonine kinase, putative	#N/A	2.18279
30.2.21	signalling.receptor kinases.lysine motif	pgsc0003dmg401000674	chitin elicitor receptor kinase 1	#N/A	-1.7009
30.2.24	signalling.receptor kinases.S-locus glycoprotein like	pgsc0003dmg403026153	S-locus lectin protein kinase family protein	3.12543	#N/A
30.2.24	signalling.receptor kinases.S-locus glycoprotein like	pgsc0003dmg400022426	S-locus lectin protein kinase family protein	#N/A	-2.27454
30.2.25	signalling.receptor kinases.wall associated kinase	pgsc0003dmg400002293	Metallo-hydrolase/oxidoreductase superfamily protein	-1.34095	#N/A
30.2.25	signalling.receptor kinases.wall associated kinase	pgsc0003dmg400019172	cell wall-associated kinase	#N/A	-2.82421
30.2.11	signalling.receptor kinases.leucine rich repeat XI	pgsc0003dmg400027586	Leucine-rich repeat protein kinase family protein	#N/A	3.00655
30.2.11	signalling.receptor kinases.leucine rich repeat XI	pgsc0003dmg400029442	BRI1-like 2	#N/A	1.33269
30.2.11	signalling.receptor kinases.leucine rich repeat XI	pgsc0003dmg402006653	receptor like protein 27	#N/A	3.72924
30.2.11	signalling.receptor kinases.leucine rich repeat XI	pgsc0003dmg400018752	Leucine-rich repeat protein kinase family protein	#N/A	-2.00746
30.2.11	signalling.receptor kinases.leucine rich repeat XI	pgsc0003dmg400009380	HAESA-like 1	#N/A	1.67211
30.2.11	signalling.receptor kinases.leucine rich repeat XI	pgsc0003dmg400033914	Leucine-rich repeat protein kinase family protein	#N/A	-1.74924
30.2.11	signalling.receptor kinases.leucine rich repeat XI	pgsc0003dmg400022977	disease resistance family protein / LRR family protein	#N/A	2.84045
30.2.11	signalling.receptor kinases.leucine rich repeat XI	pgsc0003dmg400012926	Leucine-rich repeat receptor-like protein kinase family protein	#N/A	-2.85972
30.2.11	signalling.receptor kinases.leucine rich repeat XI	pgsc0003dmg400020697	Leucine-rich receptor-like protein kinase family protein	#N/A	4.14609
30.2.3	signalling.receptor kinases.leucine rich repeat III	pgsc0003dmg400012929	Leucine-rich repeat protein kinase family protein	#N/A	-1.33393
30.2.3	signalling.receptor kinases.leucine rich repeat III	pgsc0003dmg400017943	Leucine-rich repeat protein kinase family protein	#N/A	-1.66632
30.2.3	signalling.receptor kinases.leucine rich repeat III	pgsc0003dmg400002689	Leucine-rich repeat protein kinase family protein	#N/A	-1.31059
30.2.6	signalling.receptor kinases.leucine rich repeat VI	pgsc0003dmg400028212	Leucine-rich repeat protein kinase family protein	#N/A	-1.75865
30.2.17	signalling.receptor kinases.DUF 26	pgsc0003dmg400019712	PR5-like receptor kinase	#N/A	1.90049
30.2.17	signalling.receptor kinases.DUF 26	pgsc0003dmg401005047	receptor kinase 3	#N/A	-2.18478
30.2.17	signalling.receptor kinases.DUF 26	pgsc0003dmg400019566	PR5-like receptor kinase	#N/A	1.59009
30.2.17	signalling.receptor kinases.DUF 26	pgsc0003dmg400005045	S-locus lectin protein kinase family protein	#N/A	-3.552
30.2.17	signalling.receptor kinases.DUF 26	pgsc0003dmg400031486	Protein kinase superfamily protein	#N/A	2.1392
30.2.99	signalling.receptor kinases.misc	pgsc0003dmg400013176	Receptor-like protein kinase-related family protein	#N/A	2.78018
30.2.99	signalling.receptor kinases.misc	pgsc0003dmg400004836	Leucine-rich repeat transmembrane protein kinase protein	#N/A	-2.12519
30.3	signalling.calcium	pgsc0003dmg400033565	calmodulin 7	-6.04641	-6.04641
30.3	signalling.calcium	pgsc0003dmg400045654	ATPase E1-E2 type family protein / haloacid dehalogenase-like hydrolase family protein	-6.02927	-6.02927
30.3	signalling.calcium	pgsc0003dmg400024456	ATPase E1-E2 type family protein / haloacid dehalogenase-like hydrolase family protein	-5.33422	-5.33422
30.3	signalling.calcium	pgsc0003dmg400039160	ATPase E1-E2 type family protein / haloacid dehalogenase-like hydrolase family protein	-5.31343	-5.31343
30.3	signalling.calcium	pgsc0003dmg400038907	ATPase E1-E2 type family protein / haloacid dehalogenase-like hydrolase family protein	-4.93182	-4.93182
30.3	signalling.calcium	pgsc0003dmg400005774	IQ-domain 24	-4.84421	-4.84421
30.3	signalling.calcium	pgsc0003dmg400020261	calmodulin-like 38	#N/A	-4.64002
30.3	signalling.calcium	pgsc0003dmg400028797	Calcium-binding EF-hand family protein	-4.58098	-4.58098
30.3	signalling.calcium	pgsc0003dmg400012434	sodium/calcium exchanger family protein / calcium-binding EF hand family protein	-4.18683	-4.18683
30.3	signalling.calcium	pgsc0003dmg400021421	calcium ATPase 2	-4.08407	-4.08407
30.3	signalling.calcium	pgsc0003dmg400016313	calmodulin 8	-3.90971	-3.90971
30.3	signalling.calcium	pgsc0003dmg400043507	ATPase E1-E2 type family protein / haloacid dehalogenase-like hydrolase family protein	-3.8257	-3.8257
30.3	signalling.calcium	pgsc0003dmg400025897	Protein of unknown function (DUF1645)	-3.76618	-3.76618
30.3	signalling.calcium	pgsc0003dmg400023027	Calcium-binding EF-hand family protein	#N/A	-3.72123
30.3	signalling.calcium	pgsc0003dmg400002994	calmodulin-like 38	#N/A	-3.53369
30.3	signalling.calcium	pgsc0003dmg400031467	calmodulin-binding family protein	#N/A	-3.52938
30.3	signalling.calcium	pgsc0003dmg400001977	calmodulin-like 38	#N/A	-3.512
30.3	signalling.calcium	pgsc0003dmg402025869	Calcium-dependent lipid-binding (CaLB domain) family protein	#N/A	-3.43638
30.3	signalling.calcium	pgsc0003dmg400046353	ATPase E1-E2 type family protein / haloacid dehalogenase-like hydrolase family protein	-3.39679	-3.39679
30.3	signalling.calcium	pgsc0003dmg400002993	calmodulin-like 38	#N/A	-3.38765
30.3	signalling.calcium	pgsc0003dmg400021059	Calcium-dependent lipid-binding (CaLB domain) family protein	-3.34995	-3.34995
30.3	signalling.calcium	pgsc0003dmg400045603	calmodulin-like 38	#N/A	-3.33788
30.3	signalling.calcium	pgsc0003dmg400047273	ATPase E1-E2 type family protein / haloacid dehalogenase-like hydrolase family protein	#N/A	-3.11545
30.3	signalling.calcium	pgsc0003dmg400001204	Ca2+-binding protein 1	-3.08685	-3.08685
30.3	signalling.calcium	pgsc0003dmg400020493	calcineurin B-like protein 1	-3.0568	-3.0568
30.3	signalling.calcium	pgsc0003dmg400026914	EF hand calcium-binding protein family	-2.84658	-2.84658
30.3	signalling.calcium	pgsc0003dmg400005361	calreticulin 3	-2.84206	-2.84206
30.3	signalling.calcium	pgsc0003dmg400019432	calcium-binding EF hand family protein	-2.80145	-2.80145
30.3	signalling.calcium	pgsc0003dmg400005909	calmodulin-like 38	-2.78395	-2.78395
30.3	signalling.calcium	pgsc0003dmg400040538	calmodulin-like 38	#N/A	-2.70868
30.3	signalling.calcium	pgsc0003dmg400005649	Calmodulin binding protein-like	#N/A	-2.46082
30.3	signalling.calcium	pgsc0003dmg401030679	Calcium-dependent lipid-binding (CaLB domain) family protein	#N/A	-2.44159
30.3	signalling.calcium	pgsc0003dmg400019447	IQ-domain 19	#N/A	-2.42909
30.3	signalling.calcium	pgsc0003dmg400016520	IQ-domain 26	-2.42787	-2.42787
30.3	signalling.calcium	pgsc0003dmg400013022	autoinhibited Ca2+-ATPase 1	-2.20917	-2.20917
30.3	signalling.calcium	pgsc0003dmg400010468	IQ-domain 2	-2.17983	-2.17983
30.3	signalling.calcium	pgsc0003dmg401000554	Calcium-binding endonuclease/exonuclease/phosphatase family	-2.1325	-2.1325
30.3	signalling.calcium	pgsc0003dmg400007481	Calcium-binding EF-hand family protein	-2.13188	-2.13188
30.3	signalling.calcium	pgsc0003dmg400013427	calmodulin-like 38	-2.09624	-2.09624
30.3	signalling.calcium	pgsc0003dmg400012115	IQ-domain 17	#N/A	-2.06856
30.3	signalling.calcium	pgsc0003dmg400014797	Calcium-binding EF-hand family protein	-2.02162	-2.02162
30.3	signalling.calcium	pgsc0003dmg400000334	calmodulin-binding family protein	#N/A	-1.99016
30.3	signalling.calcium	pgsc0003dmg400010410	Calcium-binding EF-hand family protein	-1.97778	-1.97778
30.3	signalling.calcium	pgsc0003dmg402004023	centrin2	-1.96011	-1.96011
30.3	signalling.calcium	pgsc0003dmg400006217	Calcium-dependent lipid-binding (CaLB domain) family protein	-1.88995	-1.88995
30.3	signalling.calcium	pgsc0003dmg400027692	calmodulin like 42	#N/A	-1.87188
30.3	signalling.calcium	pgsc0003dmg400019527	Calcium-binding EF-hand family protein	-1.80634	-1.80634
30.3	signalling.calcium	pgsc0003dmg400000994	calcium dependent protein kinase 1	-1.79603	-1.79603
30.3	signalling.calcium	pgsc0003dmg400025974	calmodulin-related	-1.78295	-1.78295
30.3	signalling.calcium	pgsc0003dmg400033685	calmodulin 5	-1.78174	-1.78174
30.3	signalling.calcium	pgsc0003dmg400000038	alpha/beta-Hydrolases superfamily protein	-1.68772	-1.68772
30.3	signalling.calcium	pgsc0003dmg400018942	ATPase E1-E2 type family protein / haloacid dehalogenase-like hydrolase family protein	#N/A	-1.63584
30.3	signalling.calcium	pgsc0003dmg400031286	Calcium-binding EF-hand family protein	-1.61439	-1.61439
30.3	signalling.calcium	pgsc0003dmg400024479	Calmodulin-binding protein	#N/A	-1.59743
30.3	signalling.calcium	pgsc0003dmg400026159	pinoid-binding protein 1	#N/A	-1.59476
30.3	signalling.calcium	pgsc0003dmg400030608	calmodulin like 23	#N/A	-1.52029
30.3	signalling.calcium	pgsc0003dmg400019601	Calcium-binding EF-hand family protein	#N/A	-1.44986
30.3	signalling.calcium	pgsc0003dmg400001352	Plant calmodulin-binding protein-related	-1.44777	-1.44777
30.3	signalling.calcium	pgsc0003dmg400029828	Calcium-binding EF-hand family protein	-1.44516	-1.44516
30.3	signalling.calcium	pgsc0003dmg400012770	EF hand calcium-binding protein family	-1.42594	-1.42594
30.3	signalling.calcium	pgsc0003dmg400015331	sodium/calcium exchanger family protein / calcium-binding EF hand family protein	-1.24186	-1.24186
30.3	signalling.calcium	pgsc0003dmg400008141	autoinhibited Ca2+-ATPase 11	#N/A	-1.18949
30.3	signalling.calcium	pgsc0003dmg400025022	Calcium-binding EF-hand family protein	-1.15256	-1.15256
30.3	signalling.calcium	pgsc0003dmg400022965	IQ-domain 10	#N/A	-1.13234
30.3	signalling.calcium	pgsc0003dmg400001768	IQ-domain 2	#N/A	-1.10541
30.3	signalling.calcium	pgsc0003dmg400005745	Calcium-binding EF-hand family protein	-1.09333	-1.09333
30.3	signalling.calcium	pgsc0003dmg400007079	Calcium-dependent lipid-binding (CaLB domain) family protein	#N/A	-1.02946
30.3	signalling.calcium	pgsc0003dmg400029942	calcineurin B-like protein 10	1.38622	1.38622
30.3	signalling.calcium	pgsc0003dmg400012820	sodium/calcium exchanger family protein / calcium-binding EF hand family protein	1.53272	1.53272
30.3	signalling.calcium	pgsc0003dmg400029833	Calcium-binding EF-hand family protein	1.78572	1.78572
30.3	signalling.calcium	pgsc0003dmg400011269	IQ-domain 18	1.79647	1.79647
30.3	signalling.calcium	pgsc0003dmg400001805	Calcium-binding EF hand family protein	1.90586	1.90586
30.3	signalling.calcium	pgsc0003dmg400008202	calmodulin-binding family protein	2.14798	2.14798
30.3	signalling.calcium	pgsc0003dmg400001333	Calcium-binding EF-hand family protein	2.56777	2.56777
30.3	signalling.calcium	pgsc0003dmg400001638	Calcium-binding EF-hand family protein	2.59631	2.59631
30.3	signalling.calcium	pgsc0003dmg400008882	IQ calmodulin-binding motif family protein	1.18682	#N/A
30.3	signalling.calcium	pgsc0003dmg400026341	Calcium-binding EF-hand family protein	-1.52857	#N/A
30.3	signalling.calcium	pgsc0003dmg400022966	sodium/calcium exchanger family protein / calcium-binding EF hand family protein	-1.26219	#N/A
30.3	signalling.calcium	pgsc0003dmg400014604	alpha/beta-Hydrolases superfamily protein	-1.09866	#N/A
30.3	signalling.calcium	pgsc0003dmg402024293	no pollen germination related 2	1.64552	#N/A
30.3	signalling.calcium	pgsc0003dmg400014589	Calmodulin-binding protein	2.12011	#N/A
30.3	signalling.calcium	pgsc0003dmg400000357	IQ-domain 26	2.14008	#N/A
30.3	signalling.calcium	pgsc0003dmg400021506	autoinhibited Ca2+-ATPase 1	1.11926	#N/A
30.3	signalling.calcium	pgsc0003dmg400004684	Ca2+-activated RelA/spot homolog	1.5028	#N/A
30.3	signalling.calcium	pgsc0003dmg400016172	LETM1-like protein	1.02104	#N/A
30.3	signalling.calcium	pgsc0003dmg401000007	calcineurin B subunit-related	1.81635	#N/A
30.3	signalling.calcium	pgsc0003dmg400003036	IQ-domain 24	-1.29793	#N/A
30.3	signalling.calcium	pgsc0003dmg400024477	Calmodulin-binding protein	2.13067	#N/A
30.3	signalling.calcium	pgsc0003dmg402025892	Calcium-binding EF-hand family protein	-1.49481	#N/A
30.4	signalling.phosphinositides	pgsc0003dmg402003570	Phosphatidylinositol 3- and 4-kinase family protein with FAT domain	1.3194	#N/A
30.4	signalling.phosphinositides	pgsc0003dmg400003562	phosphotransferases, alcohol group as acceptor binding inositol or phosphatidylinositol kinases	1.91373	#N/A
30.4	signalling.phosphinositides	pgsc0003dmg400001569	Phosphoinositide phosphatase family protein	-1.50884	-1.50884
30.4.1	signalling.phosphinositides.phosphatidylinositol-4-phosphate 5-kinase	pgsc0003dmg400009147	phosphatidylinositol-4-phosphate 5-kinase family protein	-2.57953	-2.57953
30.4.1	signalling.phosphinositides.phosphatidylinositol-4-phosphate 5-kinase	pgsc0003dmg400000917	Histone H3 K4-specific methyltransferase SET7/9 family protein	1.96974	1.96974
30.4.1	signalling.phosphinositides.phosphatidylinositol-4-phosphate 5-kinase	pgsc0003dmg400005958	FORMS APLOID AND BINUCLEATE CELLS 1C	-1.39139	-1.39139
30.4.1	signalling.phosphinositides.phosphatidylinositol-4-phosphate 5-kinase	pgsc0003dmg402003899	phosphatidyl inositol monophosphate 5 kinase	1.22557	#N/A
30.4.1	signalling.phosphinositides.phosphatidylinositol-4-phosphate 5-kinase	pgsc0003dmg400001833	Histone H3 K4-specific methyltransferase SET7/9 family protein	1.55942	1.55942
30.4.4	signalling.phosphinositides.phosphoinositide phospholipase C	pgsc0003dmg400006622	phospholipase C 2	-2.61516	-2.61516
30.4.4	signalling.phosphinositides.phosphoinositide phospholipase C	pgsc0003dmg400006621	Phosphoinositide-specific phospholipase C family protein	-1.74111	-1.74111
30.4.4	signalling.phosphinositides.phosphoinositide phospholipase C	pgsc0003dmg400030360	Phosphoinositide-specific phospholipase C family protein	#N/A	-2.77332
30.4.5	signalling.phosphinositides.inositol-1,3,4-trisphosphate 5/6-kinase	pgsc0003dmg401011539	Inositol 1,3,4-trisphosphate 5/6-kinase family protein	-3.08784	-3.08784
30.4.5	signalling.phosphinositides.inositol-1,3,4-trisphosphate 5/6-kinase	pgsc0003dmg400004958	Inositol 1,3,4-trisphosphate 5/6-kinase family protein	#N/A	-1.46935
30.5	signalling.G-proteins	pgsc0003dmg400011902	RmlC-like cupins superfamily protein	-4.24891	-4.24891
30.5	signalling.G-proteins	pgsc0003dmg400022193	RmlC-like cupins superfamily protein	-3.79619	-3.79619
30.5	signalling.G-proteins	pgsc0003dmg400026413	Ypt/Rab-GAP domain of gyp1p superfamily protein	-3.67878	-3.67878
30.5	signalling.G-proteins	pgsc0003dmg400008738	Ras-related small GTP-binding family protein	-3.44708	-3.44708
30.5	signalling.G-proteins	pgsc0003dmg400001716	Ras-related small GTP-binding family protein	-3.30136	-3.30136
30.5	signalling.G-proteins	pgsc0003dmg400032814	Ggamma-subunit 1	-3.12076	-3.12076
30.5	signalling.G-proteins	pgsc0003dmg400018291	plant adhesion molecule 1	-3.0798	-3.0798
30.5	signalling.G-proteins	pgsc0003dmg400020060	Guanylate-binding family protein	-2.98093	-2.98093
30.5	signalling.G-proteins	pgsc0003dmg400012844	RmlC-like cupins superfamily protein	-2.76593	-2.76593
30.5	signalling.G-proteins	pgsc0003dmg400014177	ARF GTPase-activating protein	-2.3637	#N/A
30.5	signalling.G-proteins	pgsc0003dmg400026226	RAS 5	-2.14427	-2.14427
30.5	signalling.G-proteins	pgsc0003dmg400015888	prenylated RAB acceptor 1.B4	-2.12094	-2.12094
30.5	signalling.G-proteins	pgsc0003dmg400009401	RAB GTPase homolog A1F	-1.95005	#N/A
30.5	signalling.G-proteins	pgsc0003dmg400018648	rho guanyl-nucleotide exchange factor 1	-1.92319	-1.92319
30.5	signalling.G-proteins	pgsc0003dmg400011903	RAB GTPase homolog A5E	-1.82652	#N/A
30.5	signalling.G-proteins	pgsc0003dmg400025262	RAB GTPase homolog A4C	-1.8229	-1.8229
30.5	signalling.G-proteins	pgsc0003dmg400011910	RmlC-like cupins superfamily protein	-1.73106	#N/A
30.5	signalling.G-proteins	pgsc0003dmg402014716	Ypt/Rab-GAP domain of gyp1p superfamily protein	-1.72671	-1.72671
30.5	signalling.G-proteins	pgsc0003dmg400033681	extra-large GTP-binding protein 3	-1.71289	-1.71289
30.5	signalling.G-proteins	pgsc0003dmg400005419	RAB GTPase homolog A5B	-1.46171	-1.46171
30.5	signalling.G-proteins	pgsc0003dmg400007791	RAB GTPase homolog B1C	-1.41431	-1.41431
30.5	signalling.G-proteins	pgsc0003dmg400001042	Ypt/Rab-GAP domain of gyp1p superfamily protein	-1.34446	-1.34446
30.5	signalling.G-proteins	pgsc0003dmg400030425	RAB GTPase homolog A2B	-1.33706	#N/A
30.5	signalling.G-proteins	pgsc0003dmg400013196	prenylated RAB acceptor 1.B4	-1.31094	#N/A
30.5	signalling.G-proteins	pgsc0003dmg400019719	RAB homolog 1	-1.22528	-1.22528
30.5	signalling.G-proteins	pgsc0003dmg400007288	secretion-associated RAS super family 2	-1.14047	#N/A
30.5	signalling.G-proteins	pgsc0003dmg400003583	RHO-related protein from plants 1	-1.11462	#N/A
30.5	signalling.G-proteins	pgsc0003dmg403024882	Ras-related small GTP-binding family protein	-1.01916	#N/A
30.5	signalling.G-proteins	pgsc0003dmg400016510	NUP50 (Nucleoporin 50 kDa) protein	1.00934	#N/A
30.5	signalling.G-proteins	pgsc0003dmg400002686	Protein of unknown function (DUF668)	1.02329	#N/A
30.5	signalling.G-proteins	pgsc0003dmg400005849	Transducin/WD40 repeat-like superfamily protein	1.05045	#N/A
30.5	signalling.G-proteins	pgsc0003dmg400028589	MIRO-related GTP-ase 1	1.22664	#N/A
30.5	signalling.G-proteins	pgsc0003dmg400020811	RHO guanyl-nucleotide exchange factor 14	1.28818	#N/A
30.5	signalling.G-proteins	pgsc0003dmg400046448	GTP-binding protein Obg/CgtA	1.35953	#N/A
30.5	signalling.G-proteins	pgsc0003dmg400017254	Protein of unknown function (DUF668)	1.48164	1.48164
30.5	signalling.G-proteins	pgsc0003dmg400022967	RNA binding GTP binding	1.52883	#N/A
30.5	signalling.G-proteins	pgsc0003dmg400001579	SEC14 cytosolic factor family protein / phosphoglyceride transfer family protein	1.55668	1.55668
30.5	signalling.G-proteins	pgsc0003dmg400009889	SEC14 cytosolic factor family protein / phosphoglyceride transfer family protein	1.67367	#N/A
30.5	signalling.G-proteins	pgsc0003dmg401031064	RAB GTPase homolog C2A	1.78032	#N/A
30.5	signalling.G-proteins	pgsc0003dmg400031011	Protein of unknown function (DUF668)	2.0648	2.0648
30.5	signalling.G-proteins	pgsc0003dmg400014180	AAA-type ATPase family protein	3.30159	#N/A
30.5	signalling.G-proteins	pgsc0003dmg400026355	Rho GTPase activating protein with PAK-box/P21-Rho-binding domain	#N/A	-1.17866
30.5	signalling.G-proteins	pgsc0003dmg400011255	ROP-interactive CRIB motif-containing protein 10	#N/A	-1.69801
30.5	signalling.G-proteins	pgsc0003dmg400011073	Protein of unknown function (DUF668)	#N/A	-1.6857
30.5	signalling.G-proteins	pgsc0003dmg400026818	Nucleolar GTP-binding protein	#N/A	1.03134
30.5	signalling.G-proteins	pgsc0003dmg400002504	PRA1 (Prenylated rab acceptor) family protein	#N/A	-1.39176
30.5	signalling.G-proteins	pgsc0003dmg400007381	Ran BP2/NZF zinc finger-like superfamily protein	#N/A	1.82529
30.5	signalling.G-proteins	pgsc0003dmg400012301	Protein of unknown function (DUF3133)	#N/A	-1.38627
30.5	signalling.G-proteins	pgsc0003dmg400012995	G protein alpha subunit 1	#N/A	-1.08885
30.5	signalling.G-proteins	pgsc0003dmg400024695	zinc finger (Ran-binding) family protein	#N/A	1.32628
30.5	signalling.G-proteins	pgsc0003dmg400018521	Transducin/WD40 repeat-like superfamily protein	#N/A	-1.49564
30.5	signalling.G-proteins	pgsc0003dmg401012456	Transducin/WD40 repeat-like superfamily protein	#N/A	-1.13324
30.5	signalling.G-proteins	pgsc0003dmg400019161	RAB GTPase homolog C2A	#N/A	-1.77667
30.5	signalling.G-proteins	pgsc0003dmg401016272	Ggamma-subunit 1	#N/A	-1.58098
30.5	signalling.G-proteins	pgsc0003dmg400016852	Rho GTPase activating protein with PAK-box/P21-Rho-binding domain	#N/A	-1.30479
30.5	signalling.G-proteins	pgsc0003dmg401001693	Arabidopsis RAC-like 9	#N/A	-1.90308
30.6	signalling.MAP kinases	pgsc0003dmg400018561	SWIM zinc finger family protein / mitogen-activated protein kinase kinase kinase (MAPKKK)-related	-3.87698	-3.87698
30.6	signalling.MAP kinases	pgsc0003dmg400005955	MAP kinase 15	-1.57019	#N/A
30.6	signalling.MAP kinases	pgsc0003dmg400002452	MAP kinase 15	-1.45459	-1.45459
30.6	signalling.MAP kinases	pgsc0003dmg400029182	MAP kinase 20	-1.88026	-1.88026
30.6	signalling.MAP kinases	pgsc0003dmg401004033	PLC-like phosphodiesterases superfamily protein	-1.33366	-1.33366
30.6	signalling.MAP kinases	pgsc0003dmg400030492	MAP kinase 15	-3.2851	-3.2851
30.6	signalling.MAP kinases	pgsc0003dmg400002225	SWIM zinc finger family protein / mitogen-activated protein kinase kinase kinase (MAPKKK)-related	-2.61969	-2.61969
30.6	signalling.MAP kinases	pgsc0003dmg400007058	mitogen-activated protein kinase 18	-3.67429	-3.67429
30.6	signalling.MAP kinases	pgsc0003dmg400017345	MAP kinase 20	-2.07163	-2.07163
30.6	signalling.MAP kinases	pgsc0003dmg400021253	MAP kinase 19	1.77058	1.77058
30.6	signalling.MAP kinases	pgsc0003dmg400025885	PLC-like phosphodiesterases superfamily protein	#N/A	-1.67985
30.7	signalling.14-3-3 proteins	pgsc0003dmg400016221	general regulatory factor 2	-1.88992	-1.88992
30.8	signalling.misc	pgsc0003dmg400024749	ralf-like 33	-2.46147	-2.46147
30.8	signalling.misc	pgsc0003dmg400022851	0	-1.09658	#N/A
30.9	signalling.lipids	pgsc0003dmg400003208	Polyketide cyclase/dehydrase and lipid transport superfamily protein	-2.37686	-2.37686
30.9	signalling.lipids	pgsc0003dmg400012110	Polyketide cyclase/dehydrase and lipid transport superfamily protein	-2.06692	-2.06692
30.99	signalling.unspecified	pgsc0003dmg400021745	mechanosensitive channel of small conductance-like 10	1.14384	1.14384
30.99	signalling.unspecified	pgsc0003dmg400029417	mechanosensitive channel of small conductance-like 6	#N/A	1.18083
10.8.2	cell wall.pectin*esterases.acetyl esterase	pgsc0003dmg401024140	Pectinacetylesterase family protein	-3.6952	-1.65228
10.8.2	cell wall.pectin*esterases.acetyl esterase	pgsc0003dmg400018236	Pectinacetylesterase family protein	-2.36719	-1.93858
10.8.2	cell wall.pectin*esterases.acetyl esterase	pgsc0003dmg400015711	Pectinacetylesterase family protein	-1.8746	-2.19834
10.8.2	cell wall.pectin*esterases.acetyl esterase	pgsc0003dmg400031385	Pectinacetylesterase family protein	-1.57338	#N/A
10.8.2	cell wall.pectin*esterases.acetyl esterase	pgsc0003dmg402019982	Pectinacetylesterase family protein	#N/A	1.42792
10.8.1	cell wall.pectin*esterases.PME	pgsc0003dmg400031791	Plant invertase/pectin methylesterase inhibitor superfamily	-7.70741	-4.42307
10.8.1	cell wall.pectin*esterases.PME	pgsc0003dmg400009177	pectin methylesterase 1	-3.31264	-4.05259
10.8.1	cell wall.pectin*esterases.PME	pgsc0003dmg400018993	Plant invertase/pectin methylesterase inhibitor superfamily	-2.87479	-2.06852
10.8.1	cell wall.pectin*esterases.PME	pgsc0003dmg400002085	methylesterase PCR A	-2.79571	#N/A
10.8.1	cell wall.pectin*esterases.PME	pgsc0003dmg400009178	pectin methylesterase 3	-2.74035	-1.65521
10.8.1	cell wall.pectin*esterases.PME	pgsc0003dmg400010097	TRICHOME BIREFRINGENCE-LIKE 19	-2.59302	-2.32308
10.8.1	cell wall.pectin*esterases.PME	pgsc0003dmg402024767	Plant invertase/pectin methylesterase inhibitor superfamily	-2.56223	-3.26736
10.8.1	cell wall.pectin*esterases.PME	pgsc0003dmg400029325	SKU5 similar 5	-2.42604	-1.10549
10.8.1	cell wall.pectin*esterases.PME	pgsc0003dmg403024767	Plant invertase/pectin methylesterase inhibitor superfamily	-2.39449	-3.02156
10.8.1	cell wall.pectin*esterases.PME	pgsc0003dmg400003450	Plant invertase/pectin methylesterase inhibitor superfamily	-2.19889	-2.87618
10.8.1	cell wall.pectin*esterases.PME	pgsc0003dmg400001193	root hair specific 12	-2.13552	-5.30094
10.8.1	cell wall.pectin*esterases.PME	pgsc0003dmg400004759	Pectin lyase-like superfamily protein	-2.12749	-2.87625
10.8.1	cell wall.pectin*esterases.PME	pgsc0003dmg400002074	Plant invertase/pectin methylesterase inhibitor superfamily	-1.97182	#N/A
10.8.1	cell wall.pectin*esterases.PME	pgsc0003dmg400019611	Plant invertase/pectin methylesterase inhibitor superfamily	-1.83135	-1.79365
10.8.1	cell wall.pectin*esterases.PME	pgsc0003dmg401026866	Plant protein of unknown function (DUF828)	-1.54136	-1.79384
10.8.1	cell wall.pectin*esterases.PME	pgsc0003dmg400015933	pectin methylesterase 44	-1.16515	#N/A
10.8.1	cell wall.pectin*esterases.PME	pgsc0003dmg400005206	Pectin lyase-like superfamily protein	1.65184	#N/A
10.8.1	cell wall.pectin*esterases.PME	pgsc0003dmg400028675	Plant invertase/pectin methylesterase inhibitor superfamily	1.94368	1.74733
10.8.1	cell wall.pectin*esterases.PME	pgsc0003dmg400031344	Plant invertase/pectin methylesterase inhibitor superfamily	3.25454	2.15443
10.8.1	cell wall.pectin*esterases.PME	pgsc0003dmg400000293	Pectin lyase-like superfamily protein	3.68548	3.28244
10.8.1	cell wall.pectin*esterases.PME	pgsc0003dmg400001197	TRICHOME BIREFRINGENCE-LIKE 11	#N/A	-2.71488
10.8.1	cell wall.pectin*esterases.PME	pgsc0003dmg400018037	Plant invertase/pectin methylesterase inhibitor superfamily	#N/A	-2.58992
10.8.1	cell wall.pectin*esterases.PME	pgsc0003dmg402017934	Plant invertase/pectin methylesterase inhibitor superfamily	#N/A	-2.11134
10.8.1	cell wall.pectin*esterases.PME	pgsc0003dmg400009081	pectin methylesterase PCR fragment F	#N/A	-1.43576
10.8.1	cell wall.pectin*esterases.PME	pgsc0003dmg400010095	TRICHOME BIREFRINGENCE-LIKE 19	#N/A	-1.41316
10.8.1	cell wall.pectin*esterases.PME	pgsc0003dmg400025967	Plant invertase/pectin methylesterase inhibitor superfamily	#N/A	-2.39056
10.8.1	cell wall.pectin*esterases.PME	pgsc0003dmg400003687	pectinesterase 11	#N/A	-3.50892
10.7	cell wall.modification	pgsc0003dmg400014024	xyloglucan endotransglucosylase/hydrolase 32	-8.24823	-4.22365
10.7	cell wall.modification	pgsc0003dmg400003434	xyloglucan endotransglucosylase/hydrolase 32	-6.91292	-3.25033
10.7	cell wall.modification	pgsc0003dmg400017298	xyloglucan endotransglucosylase/hydrolase 16	-5.2869	-4.42434
10.7	cell wall.modification	pgsc0003dmg400004670	xyloglucan endotransglucosylase/hydrolase 15	-4.68457	2.53103
10.7	cell wall.modification	pgsc0003dmg400004109	xyloglucan:xyloglucosyl transferase 33	-3.67535	#N/A
10.7	cell wall.modification	pgsc0003dmg400014823	Xyloglucan endotransglucosylase/hydrolase family protein	-3.59972	-2.88757
10.7	cell wall.modification	pgsc0003dmg400026189	xyloglucan endotransglucosylase/hydrolase 9	-3.56458	-2.63834
10.7	cell wall.modification	pgsc0003dmg400024755	xyloglucan endotransglucosylase/hydrolase 5	-3.5011	-1.75338
10.7	cell wall.modification	pgsc0003dmg400024060	xyloglucan endotransglucosylase/hydrolase 8	-3.45641	#N/A
10.7	cell wall.modification	pgsc0003dmg401018740	xyloglucan endotransglucosylase/hydrolase 25	-3.28809	-3.01952
10.7	cell wall.modification	pgsc0003dmg400007794	xyloglucan endotransglucosylase/hydrolase 24	-3.12408	#N/A
10.7	cell wall.modification	pgsc0003dmg400017299	xyloglucan endotransglucosylase/hydrolase 16	-3.10735	-3.00099
10.7	cell wall.modification	pgsc0003dmg400007854	xyloglucan endotransglucosylase/hydrolase 16	-3.01608	#N/A
10.7	cell wall.modification	pgsc0003dmg400002084	xyloglucan endotransglucosylase/hydrolase 8	-2.99627	-3.77519
10.7	cell wall.modification	pgsc0003dmg400018635	expansin-like A1	-2.84185	-3.36812
10.7	cell wall.modification	pgsc0003dmg400026222	expansin-like B1	-2.78667	#N/A
10.7	cell wall.modification	pgsc0003dmg400031101	xyloglucan endotransglucosylase/hydrolase 15	-2.69735	-2.70252
10.7	cell wall.modification	pgsc0003dmg400021877	xyloglucan endotransglucosylase/hydrolase 16	-2.58533	2.14295
10.7	cell wall.modification	pgsc0003dmg400009951	expansin 11	-2.38179	#N/A
10.7	cell wall.modification	pgsc0003dmg400016715	expansin A13	-2.32906	-1.55557
10.7	cell wall.modification	pgsc0003dmg400005127	xyloglucan endotransglucosylase/hydrolase 10	-1.71674	-2.87794
10.7	cell wall.modification	pgsc0003dmg400002309	Xyloglucan endotransglucosylase/hydrolase family protein	-1.32709	#N/A
10.7	cell wall.modification	pgsc0003dmg400012421	expansin 12	-1.17662	-1.9283
10.7	cell wall.modification	pgsc0003dmg400030415	expansin A4	1.80973	1.5788
10.7	cell wall.modification	pgsc0003dmg402018740	xyloglucan endotransglycosylase 6	2.08755	#N/A
10.7	cell wall.modification	pgsc0003dmg400026022	expansin B2	2.76547	#N/A
10.7	cell wall.modification	pgsc0003dmg400018844	expansin B2	#N/A	-4.12526
10.7	cell wall.modification	pgsc0003dmg400026221	expansin-like B1	#N/A	7.68137
10.7	cell wall.modification	pgsc0003dmg400026590	expansin-like B1	#N/A	8.17703
10.7	cell wall.modification	pgsc0003dmg400026220	expansin-like B1	#N/A	3.29179
10.7	cell wall.modification	pgsc0003dmg400013975	xyloglucan endotransglycosylase 6	#N/A	4.79692
10.7	cell wall.modification	pgsc0003dmg400018431	expansin A15	#N/A	1.8368
10.7	cell wall.modification	pgsc0003dmg400009300	xyloglucan endotransglucosylase/hydrolase 30	#N/A	-1.68058
10.6.3	cell wall.degradation.pectate lyases and polygalacturonases	pgsc0003dmg400000608	Pectin lyase-like superfamily protein	-4.41305	-4.14983
10.6.3	cell wall.degradation.pectate lyases and polygalacturonases	pgsc0003dmg400006862	Pectin lyase-like superfamily protein	-3.71847	#N/A
10.6.3	cell wall.degradation.pectate lyases and polygalacturonases	pgsc0003dmg400010771	Pectate lyase family protein	-2.95402	-5.84707
10.6.3	cell wall.degradation.pectate lyases and polygalacturonases	pgsc0003dmg400015815	Pectin lyase-like superfamily protein	-2.44715	-2.13921
10.6.3	cell wall.degradation.pectate lyases and polygalacturonases	pgsc0003dmg401002053	Rhamnogalacturonate lyase family protein	-1.21472	#N/A
10.6.3	cell wall.degradation.pectate lyases and polygalacturonases	pgsc0003dmg400015052	BURP domain-containing protein	1.36428	#N/A
10.6.3	cell wall.degradation.pectate lyases and polygalacturonases	pgsc0003dmg400025192	unknown seed protein like 1	1.6222	#N/A
10.6.3	cell wall.degradation.pectate lyases and polygalacturonases	pgsc0003dmg400021658	Pectin lyase-like superfamily protein	1.7676	#N/A
10.6.3	cell wall.degradation.pectate lyases and polygalacturonases	pgsc0003dmg400000186	Pectin lyase-like superfamily protein	2.16161	#N/A
10.6.3	cell wall.degradation.pectate lyases and polygalacturonases	pgsc0003dmg400027019	polygalacturonase 2	2.61773	2.84982
10.6.3	cell wall.degradation.pectate lyases and polygalacturonases	pgsc0003dmg400002749	Pectin lyase-like superfamily protein	3.88041	#N/A
10.6.3	cell wall.degradation.pectate lyases and polygalacturonases	pgsc0003dmg400005204	Pectin lyase-like superfamily protein	3.91573	#N/A
10.6.3	cell wall.degradation.pectate lyases and polygalacturonases	pgsc0003dmg400020393	Pectin lyase-like superfamily protein	4.43447	#N/A
10.6.3	cell wall.degradation.pectate lyases and polygalacturonases	pgsc0003dmg400013497	Pectin lyase-like superfamily protein	5.0798	3.55183
10.6.3	cell wall.degradation.pectate lyases and polygalacturonases	pgsc0003dmg400042760	BURP domain-containing protein	#N/A	1.31944
10.6.3	cell wall.degradation.pectate lyases and polygalacturonases	pgsc0003dmg400028541	Pectin lyase-like superfamily protein	#N/A	-2.43205
10.6.3	cell wall.degradation.pectate lyases and polygalacturonases	pgsc0003dmg402023481	Pectin lyase-like superfamily protein	#N/A	1.98282
10.6.3	cell wall.degradation.pectate lyases and polygalacturonases	pgsc0003dmg400029645	Pectin lyase-like superfamily protein	#N/A	-1.85707
10.6.3	cell wall.degradation.pectate lyases and polygalacturonases	pgsc0003dmg400025193	unknown seed protein like 1	#N/A	-2.98299
10.6.3	cell wall.degradation.pectate lyases and polygalacturonases	pgsc0003dmg400027070	Pectin lyase-like superfamily protein	#N/A	-2.73956
10.6.3	cell wall.degradation.pectate lyases and polygalacturonases	pgsc0003dmg400029214	BURP domain-containing protein	#N/A	1.39874
10.6.3	cell wall.degradation.pectate lyases and polygalacturonases	pgsc0003dmg400023931	Pectin lyase-like superfamily protein	#N/A	-1.33802
10.6.3	cell wall.degradation.pectate lyases and polygalacturonases	pgsc0003dmg400025191	unknown seed protein like 1	#N/A	2.73991
10.6.3	cell wall.degradation.pectate lyases and polygalacturonases	pgsc0003dmg400030994	polygalacturonase 2	#N/A	2.66729
10.6.3	cell wall.degradation.pectate lyases and polygalacturonases	pgsc0003dmg400003871	Pectin lyase-like superfamily protein	#N/A	-1.82542
10.6.2	cell wall.degradation.mannan-xylose-arabinose-fucose	pgsc0003dmg400004955	glycosyl hydrolase family 10 protein / carbohydrate-binding domain-containing protein	-1.32292	-1.12172
10.6.2	cell wall.degradation.mannan-xylose-arabinose-fucose	pgsc0003dmg400003521	Glycosyl hydrolase superfamily protein	1.97768	#N/A
10.6.2	cell wall.degradation.mannan-xylose-arabinose-fucose	pgsc0003dmg400003695	Glycosyl hydrolase superfamily protein	2.31136	#N/A
10.6.2	cell wall.degradation.mannan-xylose-arabinose-fucose	pgsc0003dmg402009485	Glycosyl hydrolase family protein	2.64659	#N/A
10.6.2	cell wall.degradation.mannan-xylose-arabinose-fucose	pgsc0003dmg401009485	Glycosyl hydrolase family protein	2.93199	#N/A
10.6.2	cell wall.degradation.mannan-xylose-arabinose-fucose	pgsc0003dmg400031221	Glycosyl hydrolase superfamily protein	#N/A	-2.81626
10.6.2	cell wall.degradation.mannan-xylose-arabinose-fucose	pgsc0003dmg400013275	Glycosyl hydrolase superfamily protein	#N/A	-2.20933
10.6.2	cell wall.degradation.mannan-xylose-arabinose-fucose	pgsc0003dmg400009484	Glycosyl hydrolase family protein	#N/A	-1.81112
10.6.1	cell wall.degradation.cellulases and beta -1,4-glucanases	pgsc0003dmg400022208	glycosyl hydrolase 9B8	-2.92995	-3.89529
10.6.1	cell wall.degradation.cellulases and beta -1,4-glucanases	pgsc0003dmg400027520	Glycosyl hydrolase family protein	-1.98502	-1.93388
10.6.1	cell wall.degradation.cellulases and beta -1,4-glucanases	pgsc0003dmg400003013	Glycosyl hydrolase family protein	-1.39168	-1.54411
10.6.1	cell wall.degradation.cellulases and beta -1,4-glucanases	pgsc0003dmg400030439	Glycosyl hydrolase family protein	1.28447	#N/A
10.6.1	cell wall.degradation.cellulases and beta -1,4-glucanases	pgsc0003dmg400013523	glycosyl hydrolase 9A1	#N/A	-1.44467
10.6.1	cell wall.degradation.cellulases and beta -1,4-glucanases	pgsc0003dmg400012288	glycosyl hydrolase 9C3	#N/A	-1.94369
10.6.1	cell wall.degradation.cellulases and beta -1,4-glucanases	pgsc0003dmg401000668	glycosyl hydrolase 9B8	#N/A	-2.86263
10.6.1	cell wall.degradation.cellulases and beta -1,4-glucanases	pgsc0003dmg400031792	glycosyl hydrolase 9B13	#N/A	-1.93575
10.6	cell wall.degradation	pgsc0003dmg400014303	peptidoglycan-binding LysM domain-containing protein	1.31803	#N/A
10.6	cell wall.degradation	pgsc0003dmg400014304	peptidoglycan-binding LysM domain-containing protein	#N/A	-1.64156
10.5.5	cell wall.cell wall proteins.RGP	pgsc0003dmg400024627	reversibly glycosylated polypeptide 3	-4.52573	-2.6979
10.5.5	cell wall.cell wall proteins.RGP	pgsc0003dmg400001939	reversibly glycosylated polypeptide 2	-1.48082	#N/A
10.5.4	cell wall.cell wall proteins.HRGP	pgsc0003dmg400013142	Protein of unknown function (DUF1421)	-2.04583	-1.9418
10.5.4	cell wall.cell wall proteins.HRGP	pgsc0003dmg400022488	0	1.58695	#N/A
10.5.4	cell wall.cell wall proteins.HRGP	pgsc0003dmg400018590	FRIGIDA-like protein	#N/A	1.21175
10.5.3	cell wall.cell wall proteins.LRR	pgsc0003dmg400006027	leucine-rich repeat/extensin 2	-3.43786	-2.43217
10.5.3	cell wall.cell wall proteins.LRR	pgsc0003dmg400000386	Leucine-rich repeat (LRR) family protein	-2.79812	-2.06593
10.5.3	cell wall.cell wall proteins.LRR	pgsc0003dmg400025939	Leucine-rich repeat (LRR) family protein	-2.50419	-2.48771
10.5.3	cell wall.cell wall proteins.LRR	pgsc0003dmg400001072	Leucine-rich repeat (LRR) family protein	-2.45923	-2.10038
10.5.3	cell wall.cell wall proteins.LRR	pgsc0003dmg400007684	Leucine-rich repeat (LRR) family protein	#N/A	-1.28795
10.5.1.1	cell wall.cell wall proteins.AGPs.AGP	pgsc0003dmg400028821	FASCICLIN-like arabinoogalactan 7	-3.02932	#N/A
10.5.1.1	cell wall.cell wall proteins.AGPs.AGP	pgsc0003dmg400021372	FASCICLIN-like arabinogalactan protein 17 precursor	-2.40322	-2.02405
10.5.1.1	cell wall.cell wall proteins.AGPs.AGP	pgsc0003dmg400017376	FASCICLIN-like arabinogalactan 2	-2.32744	-2.48366
10.5.1.1	cell wall.cell wall proteins.AGPs.AGP	pgsc0003dmg400009400	FASCICLIN-like arabinogalactan 6	-2.22787	-1.1548
10.5.1.1	cell wall.cell wall proteins.AGPs.AGP	pgsc0003dmg400028137	FASCICLIN-like arabinogalactan protein 17 precursor	-1.91753	-2.60094
10.5.1.1	cell wall.cell wall proteins.AGPs.AGP	pgsc0003dmg400012749	FASCICLIN-like arabinogalactan-protein 10	-1.62799	-1.22857
10.5.1.1	cell wall.cell wall proteins.AGPs.AGP	pgsc0003dmg400029811	FASCICLIN-like arabinogalactan 2	-1.40708	-2.02362
10.5.1.1	cell wall.cell wall proteins.AGPs.AGP	pgsc0003dmg400001754	FASCICLIN-like arabinogalactan-protein 11	#N/A	-3.4823
10.5.1.1	cell wall.cell wall proteins.AGPs.AGP	pgsc0003dmg400003371	FASCICLIN-like arabinogalactan-protein 11	#N/A	-2.29771
10.5.1.1	cell wall.cell wall proteins.AGPs.AGP	pgsc0003dmg400008063	FASCICLIN-like arabinogalactan-protein 11	#N/A	-2.34384
10.5	cell wall.cell wall proteins	pgsc0003dmg400015241	SNF1-related protein kinase regulatory subunit gamma 1	1.69831	1.45006
10.5	cell wall.cell wall proteins	pgsc0003dmg400000861	Cystathionine beta-synthase (CBS) protein	1.7716	#N/A
10.3.2	cell wall.hemicellulose synthesis.glucuronoxylan	pgsc0003dmg400008015	plant glycogenin-like starch initiation protein 3	-3.55307	-3.22171
10.3.2	cell wall.hemicellulose synthesis.glucuronoxylan	pgsc0003dmg400008016	plant glycogenin-like starch initiation protein 3	#N/A	-1.72229
10.3	cell wall.hemicellulose synthesis	pgsc0003dmg400024567	Galactosyltransferase family protein	-1.94622	-2.30676
10.2.2	cell wall.cellulose synthesis.COBRA	pgsc0003dmg400024628	COBRA-like protein 1 precursor	-3.39195	-3.69989
10.2.2	cell wall.cellulose synthesis.COBRA	pgsc0003dmg400026565	COBRA-like extracellular glycosyl-phosphatidyl inositol-anchored protein family	-1.45047	-1.10201
10.2.2	cell wall.cellulose synthesis.COBRA	pgsc0003dmg400001371	COBRA-like extracellular glycosyl-phosphatidyl inositol-anchored protein family	1.33171	#N/A
10.2.2	cell wall.cellulose synthesis.COBRA	pgsc0003dmg400025627	COBRA-like protein-7 precursor	#N/A	-3.52671
10.2.1	cell wall.cellulose synthesis.cellulose synthase	pgsc0003dmg400012852	cellulose synthase like G1	-2.95522	-2.66434
10.2.1	cell wall.cellulose synthesis.cellulose synthase	pgsc0003dmg401003156	cellulose synthase-like D3	-2.49806	-2.54581
10.2.1	cell wall.cellulose synthesis.cellulose synthase	pgsc0003dmg400010794	cellulose synthase A9	-2.10154	-2.15648
10.2.1	cell wall.cellulose synthesis.cellulose synthase	pgsc0003dmg400006660	cellulose synthase 6	-2.09719	-1.70561
10.2.1	cell wall.cellulose synthesis.cellulose synthase	pgsc0003dmg400020783	cellulose synthase 1	-1.10797	#N/A
10.2.1	cell wall.cellulose synthesis.cellulose synthase	pgsc0003dmg400003976	cellulose synthase 6	1.542	#N/A
10.2.1	cell wall.cellulose synthesis.cellulose synthase	pgsc0003dmg400029792	cellulose synthase like E1	1.98995	1.82053
10.2.1	cell wall.cellulose synthesis.cellulose synthase	pgsc0003dmg400011752	cellulose synthase like G1	3.33261	1.97367
10.2.1	cell wall.cellulose synthesis.cellulose synthase	pgsc0003dmg400011148	Cellulose synthase family protein	#N/A	-1.90715
10.2	cell wall.cellulose synthesis	pgsc0003dmg400004943	Cellulose-synthase-like C12	-3.26115	-2.62376
10.2	cell wall.cellulose synthesis	pgsc0003dmg400002722	Nucleotide-diphospho-sugar transferases superfamily protein	-3.10126	-3.16678
10.2	cell wall.cellulose synthesis	pgsc0003dmg400007150	cellulose synthase-like A02	1.14825	#N/A
10.2	cell wall.cellulose synthesis	pgsc0003dmg400028267	Nucleotide-diphospho-sugar transferases superfamily protein	#N/A	-2.15597
10.2	cell wall.cellulose synthesis	pgsc0003dmg400009536	Cellulose-synthase-like C5	#N/A	-2.31513
10.2	cell wall.cellulose synthesis	pgsc0003dmg400026523	cellulose synthase-like A02	#N/A	-1.71181
10.1.8	cell wall.precursor synthesis.GER	pgsc0003dmg400011158	NAD(P)-binding Rossmann-fold superfamily protein	-1.05783	#N/A
10.1.7	cell wall.precursor synthesis.GMD	pgsc0003dmg400014178	NAD(P)-binding Rossmann-fold superfamily protein	-1.34149	#N/A
10.1.6	cell wall.precursor synthesis.GAE	pgsc0003dmg400004659	UDP-D-glucuronate 4-epimerase 6	-3.88536	-3.38861
10.1.6	cell wall.precursor synthesis.GAE	pgsc0003dmg400020589	UDP-D-glucuronate 4-epimerase 6	-2.8505	-2.44644
10.1.6	cell wall.precursor synthesis.GAE	pgsc0003dmg400015746	UDP-D-glucuronate 4-epimerase 6	-2.84124	-3.61287
10.1.6	cell wall.precursor synthesis.GAE	pgsc0003dmg400011222	UDP-D-glucuronate 4-epimerase 1	-2.06069	-2.24541
10.1.6	cell wall.precursor synthesis.GAE	pgsc0003dmg400003960	UDP-D-glucuronate 4-epimerase 2	1.15341	1.05605
10.1.6	cell wall.precursor synthesis.GAE	pgsc0003dmg400007816	UDP-D-glucuronate 4-epimerase 1	#N/A	-1.57726
10.1.6	cell wall.precursor synthesis.GAE	pgsc0003dmg400009591	UDP-D-glucuronate 4-epimerase 3	#N/A	-1.6923
10.1.5	cell wall.precursor synthesis.UXS	pgsc0003dmg402011377	UDP-xylose synthase 4	-1.48146	#N/A
10.1.5	cell wall.precursor synthesis.UXS	pgsc0003dmg400007063	UDP-glucuronic acid decarboxylase 1	-1.19066	#N/A
10.1.5	cell wall.precursor synthesis.UXS	pgsc0003dmg400023524	UDP-XYL synthase 6	-1.14812	#N/A
10.1.5	cell wall.precursor synthesis.UXS	pgsc0003dmg400019454	GDP-D-mannose 3\',5\'-epimerase	1.21167	#N/A
10.1.5	cell wall.precursor synthesis.UXS	pgsc0003dmg401011335	UDP-xylose synthase 4	#N/A	-2.77282
10.1.4	cell wall.precursor synthesis.UGD	pgsc0003dmg400033107	UDP-glucose 6-dehydrogenase family protein	-6.84542	-2.48348
10.1.4	cell wall.precursor synthesis.UGD	pgsc0003dmg400001448	UDP-glucose 6-dehydrogenase family protein	-2.5941	-2.02938
10.1.4	cell wall.precursor synthesis.UGD	pgsc0003dmg400036966	UDP-glucose 6-dehydrogenase family protein	-2.25139	-1.98506
10.1.3	cell wall.precursor synthesis.AXS	pgsc0003dmg400007152	UDP-D-apiose/UDP-D-xylose synthase 2	-5.21968	-3.7935
10.1.3	cell wall.precursor synthesis.AXS	pgsc0003dmg400000433	UDP-D-apiose/UDP-D-xylose synthase 2	-1.65881	#N/A
10.1.21	cell wall.precursor synthesis.phosphomannomutase	pgsc0003dmg400013702	phosphomannomutase	-2.2771	#N/A
10.1.20	cell wall.precursor synthesis.phosphomannose isomerase	pgsc0003dmg400010399	Mannose-6-phosphate isomerase, type I	-2.72943	-3.08594
10.1.2	cell wall.precursor synthesis.UGE	pgsc0003dmg400004996	UDP-D-glucose/UDP-D-galactose 4-epimerase 5	-5.43804	-4.16749
10.1.2	cell wall.precursor synthesis.UGE	pgsc0003dmg400012274	UDP-D-glucose/UDP-D-galactose 4-epimerase 5	-1.31622	-1.73781
10.1.10	cell wall.precursor synthesis.UDP-glucose 4,6-dehydratase	pgsc0003dmg400007059	rhamnose biosynthesis 3	-1.35916	#N/A
10.1.1.1	cell wall.precursor synthesis.NDP sugar pyrophosphorylase.GDP mannose	pgsc0003dmg400015645	Glucose-1-phosphate adenylyltransferase family protein	1.23557	#N/A
26.4	misc.beta 1,3 glucan hydrolases	pgsc0003dmg400008368	O-Glycosyl hydrolases family 17 protein	-10.0636	-5.44758
26.4.1	misc.beta 1,3 glucan hydrolases.glucan endo-1,3-beta-glucosidase	pgsc0003dmg400003181	O-Glycosyl hydrolases family 17 protein	-4.45388	-3.90166
26.4.1	misc.beta 1,3 glucan hydrolases.glucan endo-1,3-beta-glucosidase	pgsc0003dmg400026359	Glycosyl hydrolase superfamily protein	-4.24711	-3.09518
26.4	misc.beta 1,3 glucan hydrolases	pgsc0003dmg400013292	Carbohydrate-binding X8 domain superfamily protein	-3.78345	-3.02087
26.4	misc.beta 1,3 glucan hydrolases	pgsc0003dmg400023031	Carbohydrate-binding X8 domain superfamily protein	-3.38516	-3.38718
26.4.1	misc.beta 1,3 glucan hydrolases.glucan endo-1,3-beta-glucosidase	pgsc0003dmg400014457	O-Glycosyl hydrolases family 17 protein	-3.36375	-1.9273
26.4.1	misc.beta 1,3 glucan hydrolases.glucan endo-1,3-beta-glucosidase	pgsc0003dmg400005944	Glycosyl hydrolase superfamily protein	-3.22407	-4.88356
26.4.1	misc.beta 1,3 glucan hydrolases.glucan endo-1,3-beta-glucosidase	pgsc0003dmg402000722	O-Glycosyl hydrolases family 17 protein	-3.08801	-2.28471
26.4.1	misc.beta 1,3 glucan hydrolases.glucan endo-1,3-beta-glucosidase	pgsc0003dmg400027385	Glycosyl hydrolase superfamily protein	-3.07973	-3.16638
26.4	misc.beta 1,3 glucan hydrolases	pgsc0003dmg400009657	Carbohydrate-binding X8 domain superfamily protein	-2.65626	-4.01537
26.4.1	misc.beta 1,3 glucan hydrolases.glucan endo-1,3-beta-glucosidase	pgsc0003dmg400002303	O-Glycosyl hydrolases family 17 protein	-2.40465	-3.21203
26.4.1	misc.beta 1,3 glucan hydrolases.glucan endo-1,3-beta-glucosidase	pgsc0003dmg400018704	Glycosyl hydrolase superfamily protein	-1.8535	-2.81377
26.4.1	misc.beta 1,3 glucan hydrolases.glucan endo-1,3-beta-glucosidase	pgsc0003dmg400000689	O-Glycosyl hydrolases family 17 protein	-1.73038	-1.50475
26.4.1	misc.beta 1,3 glucan hydrolases.glucan endo-1,3-beta-glucosidase	pgsc0003dmg401012862	O-Glycosyl hydrolases family 17 protein	-1.65708	-1.67052
26.4.1	misc.beta 1,3 glucan hydrolases.glucan endo-1,3-beta-glucosidase	pgsc0003dmg402012862	O-Glycosyl hydrolases family 17 protein	-1.58967	-2.49697
26.4.1	misc.beta 1,3 glucan hydrolases.glucan endo-1,3-beta-glucosidase	pgsc0003dmg402016475	O-Glycosyl hydrolases family 17 protein	-1.41352	-1.0699
26.4	misc.beta 1,3 glucan hydrolases	pgsc0003dmg400024642	plasmodesmata callose-binding protein 3	-1.3064	#N/A
26.4.1	misc.beta 1,3 glucan hydrolases.glucan endo-1,3-beta-glucosidase	pgsc0003dmg400012940	O-Glycosyl hydrolases family 17 protein	-1.30568	-1.56322
26.4.1	misc.beta 1,3 glucan hydrolases.glucan endo-1,3-beta-glucosidase	pgsc0003dmg402030921	0	1.18213	#N/A
26.4.1	misc.beta 1,3 glucan hydrolases.glucan endo-1,3-beta-glucosidase	pgsc0003dmg400005021	Glycosyl hydrolase superfamily protein	1.18946	#N/A
26.4	misc.beta 1,3 glucan hydrolases	pgsc0003dmg400017347	Carbohydrate-binding X8 domain superfamily protein	1.53624	#N/A
26.4.1	misc.beta 1,3 glucan hydrolases.glucan endo-1,3-beta-glucosidase	pgsc0003dmg400005138	O-Glycosyl hydrolases family 17 protein	1.71126	1.42665
26.4.1	misc.beta 1,3 glucan hydrolases.glucan endo-1,3-beta-glucosidase	pgsc0003dmg401010492	Glycosyl hydrolase superfamily protein	2.42651	3.75916
26.4.1	misc.beta 1,3 glucan hydrolases.glucan endo-1,3-beta-glucosidase	pgsc0003dmg400029830	beta-1,3-glucanase 1	3.41926	6.95282
26.4	misc.beta 1,3 glucan hydrolases	pgsc0003dmg400018289	Carbohydrate-binding X8 domain superfamily protein	#N/A	2.15092
26.4.1	misc.beta 1,3 glucan hydrolases.glucan endo-1,3-beta-glucosidase	pgsc0003dmg400020017	Glycosyl hydrolase superfamily protein	#N/A	3.39856
26.4.1	misc.beta 1,3 glucan hydrolases.glucan endo-1,3-beta-glucosidase	pgsc0003dmg400021848	Glycosyl hydrolase superfamily protein	#N/A	4.38304
26.4.1	misc.beta 1,3 glucan hydrolases.glucan endo-1,3-beta-glucosidase	pgsc0003dmg400040260	Glycosyl hydrolase superfamily protein	#N/A	3.57846
26.4.1	misc.beta 1,3 glucan hydrolases.glucan endo-1,3-beta-glucosidase	pgsc0003dmg400010490	Glycosyl hydrolase superfamily protein	#N/A	3.6279
26.9	misc.glutathione S transferases	pgsc0003dmg402002164	glutathione S-transferase TAU 8	-2.46887	-2.96049
26.9	misc.glutathione S transferases	pgsc0003dmg400031091	glutathione S-transferase TAU 25	#N/A	-2.20148
26.9	misc.glutathione S transferases	pgsc0003dmg402011367	glutathione S-transferase PHI 2	#N/A	-2.18555
26.9	misc.glutathione S transferases	pgsc0003dmg400002170	glutathione S-transferase TAU 8	#N/A	-1.97178
26.9	misc.glutathione S transferases	pgsc0003dmg400002179	glutathione S-transferase TAU 8	#N/A	-1.72485
26.9	misc.glutathione S transferases	pgsc0003dmg400002172	glutathione S-transferase TAU 8	1.40428	1.05878
26.9	misc.glutathione S transferases	pgsc0003dmg400014672	glutathione S-transferase TAU 22	1.14879	1.26692
26.9	misc.glutathione S transferases	pgsc0003dmg400018269	glutathione S-transferase zeta 1	#N/A	1.33657
26.9	misc.glutathione S transferases	pgsc0003dmg400010333	Glutathione S-transferase family protein	#N/A	1.45486
26.9	misc.glutathione S transferases	pgsc0003dmg400022023	glutathione S-transferase tau 7	1.95966	1.84726
26.9	misc.glutathione S transferases	pgsc0003dmg400002169	glutathione S-transferase TAU 8	1.77218	1.90501
26.9	misc.glutathione S transferases	pgsc0003dmg400002168	glutathione S-transferase TAU 8	2.12672	1.94353
26.9	misc.glutathione S transferases	pgsc0003dmg400007786	glutathione S-transferase TAU 25	2.23188	2.13082
26.9	misc.glutathione S transferases	pgsc0003dmg400022624	Glutathione S-transferase family protein	2.58534	2.21263
26.9	misc.glutathione S transferases	pgsc0003dmg400007844	glutathione S-transferase TAU 19	2.74111	2.31137
26.9	misc.glutathione S transferases	pgsc0003dmg400021247	glutathione S-transferase TAU 25	1.41887	2.40621
26.9	misc.glutathione S transferases	pgsc0003dmg400002174	glutathione S-transferase tau 7	#N/A	2.50668
26.9	misc.glutathione S transferases	pgsc0003dmg400043726	glutathione S-transferase TAU 8	5.02386	2.87183
26.9	misc.glutathione S transferases	pgsc0003dmg400016722	glutathione S-transferase F11	#N/A	3.78306
26.9	misc.glutathione S transferases	pgsc0003dmg400014627	glutathione S-transferase phi 8	-1.28261	#N/A
26.9	misc.glutathione S transferases	pgsc0003dmg400012762	glutathione S-transferase zeta 1	1.48235	#N/A
26.9	misc.glutathione S transferases	pgsc0003dmg400002171	glutathione S-transferase TAU 8	1.48791	#N/A
26.9	misc.glutathione S transferases	pgsc0003dmg400002166	glutathione S-transferase TAU 8	1.8239	#N/A
26.9	misc.glutathione S transferases	pgsc0003dmg400040636	Glutathione S-transferase family protein	2.4073	#N/A
26.9	misc.glutathione S transferases	pgsc0003dmg400002175	glutathione S-transferase TAU 8	2.75758	#N/A
26.12	misc.peroxidases	pgsc0003dmg400014110	Peroxidase superfamily protein	-6.30151	-6.30151
26.12	misc.peroxidases	pgsc0003dmg400022567	Peroxidase superfamily protein	#N/A	-5.90128
26.12	misc.peroxidases	pgsc0003dmg400015106	Peroxidase superfamily protein	-5.69834	-5.69834
26.12	misc.peroxidases	pgsc0003dmg400027614	Peroxidase superfamily protein	-5.48402	-5.48402
26.12	misc.peroxidases	pgsc0003dmg400019766	Peroxidase superfamily protein	-5.26652	-5.26652
26.12	misc.peroxidases	pgsc0003dmg400006680	Peroxidase superfamily protein	#N/A	-4.70383
26.12	misc.peroxidases	pgsc0003dmg400015801	Peroxidase superfamily protein	-4.70148	-4.70148
26.12	misc.peroxidases	pgsc0003dmg400018031	Peroxidase superfamily protein	-4.61527	-4.61527
26.12	misc.peroxidases	pgsc0003dmg400024329	Peroxidase superfamily protein	#N/A	-3.50527
26.12	misc.peroxidases	pgsc0003dmg400006681	Peroxidase superfamily protein	#N/A	-3.43437
26.12	misc.peroxidases	pgsc0003dmg400006386	Peroxidase superfamily protein	-3.25222	-3.25222
26.12	misc.peroxidases	pgsc0003dmg400020795	Peroxidase superfamily protein	#N/A	-2.94332
26.12	misc.peroxidases	pgsc0003dmg400003748	Peroxidase superfamily protein	-2.93093	-2.93093
26.12	misc.peroxidases	pgsc0003dmg400006679	Peroxidase superfamily protein	#N/A	-2.84423
26.12	misc.peroxidases	pgsc0003dmg400011948	Peroxidase superfamily protein	#N/A	-2.81022
26.12	misc.peroxidases	pgsc0003dmg400022848	Peroxidase superfamily protein	#N/A	-2.75366
26.12	misc.peroxidases	pgsc0003dmg400021801	Peroxidase superfamily protein	#N/A	-2.72443
26.12	misc.peroxidases	pgsc0003dmg401029332	Peroxidase superfamily protein	#N/A	-2.55395
26.12	misc.peroxidases	pgsc0003dmg400020800	Peroxidase superfamily protein	#N/A	-2.17513
26.12	misc.peroxidases	pgsc0003dmg401018293	Peroxidase superfamily protein	-2.1585	-2.1585
26.12	misc.peroxidases	pgsc0003dmg400025492	Peroxidase superfamily protein	#N/A	-2.04146
26.12	misc.peroxidases	pgsc0003dmg400003654	Peroxidase superfamily protein	-1.99921	-1.99921
26.12	misc.peroxidases	pgsc0003dmg400020252	Peroxidase superfamily protein	#N/A	-1.88593
26.12	misc.peroxidases	pgsc0003dmg400020799	Peroxidase superfamily protein	#N/A	-1.8712
26.12	misc.peroxidases	pgsc0003dmg400026575	Peroxidase superfamily protein	#N/A	-1.72663
26.12	misc.peroxidases	pgsc0003dmg400025490	Peroxidase superfamily protein	-1.53738	-1.53738
26.12	misc.peroxidases	pgsc0003dmg400020801	Peroxidase superfamily protein	-1.51644	-1.51644
26.12	misc.peroxidases	pgsc0003dmg400015548	peroxidase 2	#N/A	-1.28805
26.12	misc.peroxidases	pgsc0003dmg400029546	Peroxidase superfamily protein	1.5976	1.5976
26.12	misc.peroxidases	pgsc0003dmg400014867	root hair specific 19	#N/A	1.67887
26.12	misc.peroxidases	pgsc0003dmg400014055	Peroxidase superfamily protein	1.89898	1.89898
26.12	misc.peroxidases	pgsc0003dmg400024285	Peroxidase superfamily protein	#N/A	2.33068
26.12	misc.peroxidases	pgsc0003dmg400030382	Peroxidase superfamily protein	#N/A	2.43758
26.12	misc.peroxidases	pgsc0003dmg400025084	Peroxidase superfamily protein	#N/A	2.7613
26.12	misc.peroxidases	pgsc0003dmg400000693	Peroxidase superfamily protein	3.00894	3.00894
26.12	misc.peroxidases	pgsc0003dmg402025083	Peroxidase superfamily protein	#N/A	3.49042
26.12	misc.peroxidases	pgsc0003dmg400005062	Peroxidase superfamily protein	#N/A	3.86843
26.12	misc.peroxidases	pgsc0003dmg400030430	Peroxidase superfamily protein	3.91189	3.91189
26.12	misc.peroxidases	pgsc0003dmg400025478	Peroxidase superfamily protein	4.37426	4.37426
26.12	misc.peroxidases	pgsc0003dmg400024053	Peroxidase superfamily protein	4.52527	4.52527
26.12	misc.peroxidases	pgsc0003dmg400010064	Peroxidase superfamily protein	6.39866	6.39866
26.12	misc.peroxidases	pgsc0003dmg400016223	Peroxidase superfamily protein	2.50078	#N/A
26.12	misc.peroxidases	pgsc0003dmg400016453	Peroxidase superfamily protein	1.25184	#N/A
26.12	misc.peroxidases	pgsc0003dmg400000511	Peroxidase superfamily protein	-1.45736	#N/A
26.12	misc.peroxidases	pgsc0003dmg400000559	Peroxidase superfamily protein	-1.60269	#N/A
26.12	misc.peroxidases	pgsc0003dmg400022341	Peroxidase superfamily protein	-1.84144	#N/A
26.12	misc.peroxidases	pgsc0003dmg400005273	Peroxidase superfamily protein	-2.32912	#N/A
26.12	misc.peroxidases	pgsc0003dmg400020388	Peroxidase superfamily protein	-2.63802	#N/A
26.12	misc.peroxidases	pgsc0003dmg400006993	Peroxidase superfamily protein	-2.86885	#N/A
26.12	misc.peroxidases	pgsc0003dmg401025083	Peroxidase superfamily protein	-3.00404	#N/A
16.1	secondary metabolism.isoprenoids	pgsc0003dmg400024708	Rubber elongation factor protein (REF)	-2.34959	-2.82994
16.1	secondary metabolism.isoprenoids	pgsc0003dmg400029107	Rubber elongation factor protein (REF)	1.27945	#N/A
16.1.1	secondary metabolism.isoprenoids.non-mevalonate pathway	pgsc0003dmg400006822	Pyridine nucleotide-disulphide oxidoreductase family protein	1.0979	1.0919
16.1.1.1	secondary metabolism.isoprenoids.non-mevalonate pathway.DXS	pgsc0003dmg400022855	Deoxyxylulose-5-phosphate synthase	3.40059	3.52478
16.1.1.10	secondary metabolism.isoprenoids.non-mevalonate pathway.geranylgeranyl pyrophosphate synthase	pgsc0003dmg400007081	0	1.68558	#N/A
16.1.1.10	secondary metabolism.isoprenoids.non-mevalonate pathway.geranylgeranyl pyrophosphate synthase	pgsc0003dmg400047044	geranylgeranyl pyrophosphate synthase 1	2.43977	2.09083
16.1.1.10	secondary metabolism.isoprenoids.non-mevalonate pathway.geranylgeranyl pyrophosphate synthase	pgsc0003dmg400022214	geranylgeranyl reductase	#N/A	2.26261
16.1.1.2	secondary metabolism.isoprenoids.non-mevalonate pathway.DXR	pgsc0003dmg400024503	1-deoxy-D-xylulose 5-phosphate reductoisomerase	2.41401	1.63754
16.1.1.6	secondary metabolism.isoprenoids.non-mevalonate pathway.HDS	pgsc0003dmg400008050	4-hydroxy-3-methylbut-2-enyl diphosphate synthase	1.23918	#N/A
16.1.1.7	secondary metabolism.isoprenoids.non-mevalonate pathway.HDR	pgsc0003dmg400025165	4-hydroxy-3-methylbut-2-enyl diphosphate reductase	1.24546	#N/A
16.1.2	secondary metabolism.isoprenoids.mevalonate pathway	pgsc0003dmg402011095	Undecaprenyl pyrophosphate synthetase family protein	-1.69532	-1.92111
16.1.2	secondary metabolism.isoprenoids.mevalonate pathway	pgsc0003dmg400019772	Undecaprenyl pyrophosphate synthetase family protein	2.29723	#N/A
16.1.2	secondary metabolism.isoprenoids.mevalonate pathway	pgsc0003dmg400003446	Undecaprenyl pyrophosphate synthetase family protein	#N/A	1.42028
16.1.2.1	secondary metabolism.isoprenoids.mevalonate pathway.acetyl-CoA C-acyltransferase	pgsc0003dmg401017380	acetoacetyl-CoA thiolase 2	#N/A	1.80843
16.1.2.2	secondary metabolism.isoprenoids.mevalonate pathway.HMG-CoA synthase	pgsc0003dmg400022749	hydroxymethylglutaryl-CoA synthase / HMG-CoA synthase / 3-hydroxy-3-methylglutaryl coenzyme A synthase	-1.65329	#N/A
16.1.2.2	secondary metabolism.isoprenoids.mevalonate pathway.HMG-CoA synthase	pgsc0003dmg400012522	hydroxymethylglutaryl-CoA synthase / HMG-CoA synthase / 3-hydroxy-3-methylglutaryl coenzyme A synthase	#N/A	2.53655
16.1.2.2	secondary metabolism.isoprenoids.mevalonate pathway.HMG-CoA synthase	pgsc0003dmg400022750	hydroxymethylglutaryl-CoA synthase / HMG-CoA synthase / 3-hydroxy-3-methylglutaryl coenzyme A synthase	#N/A	1.351
16.1.2.3	secondary metabolism.isoprenoids.mevalonate pathway.HMG-CoA reductase	pgsc0003dmg400013663	hydroxy methylglutaryl CoA reductase 1	#N/A	-1.93613
16.1.2.3	secondary metabolism.isoprenoids.mevalonate pathway.HMG-CoA reductase	pgsc0003dmg400046343	hydroxy methylglutaryl CoA reductase 1	#N/A	-2.07006
16.1.2.3	secondary metabolism.isoprenoids.mevalonate pathway.HMG-CoA reductase	pgsc0003dmg400040089	hydroxy methylglutaryl CoA reductase 1	#N/A	-2.00749
16.1.2.3	secondary metabolism.isoprenoids.mevalonate pathway.HMG-CoA reductase	pgsc0003dmg400003461	hydroxy methylglutaryl CoA reductase 1	#N/A	2.17462
16.1.2.3	secondary metabolism.isoprenoids.mevalonate pathway.HMG-CoA reductase	pgsc0003dmg400043537	hydroxy methylglutaryl CoA reductase 1	#N/A	-2.14919
16.1.2.3	secondary metabolism.isoprenoids.mevalonate pathway.HMG-CoA reductase	pgsc0003dmg400035185	hydroxy methylglutaryl CoA reductase 1	#N/A	-3.49009
16.1.2.3	secondary metabolism.isoprenoids.mevalonate pathway.HMG-CoA reductase	pgsc0003dmg400047267	hydroxy methylglutaryl CoA reductase 1	#N/A	-3.28399
16.1.2.3	secondary metabolism.isoprenoids.mevalonate pathway.HMG-CoA reductase	pgsc0003dmg400018679	hydroxy methylglutaryl CoA reductase 1	#N/A	1.43689
16.1.2.3	secondary metabolism.isoprenoids.mevalonate pathway.HMG-CoA reductase	pgsc0003dmg400042285	hydroxy methylglutaryl CoA reductase 1	#N/A	-3.42579
16.1.2.3	secondary metabolism.isoprenoids.mevalonate pathway.HMG-CoA reductase	pgsc0003dmg400045253	hydroxy methylglutaryl CoA reductase 1	#N/A	-2.89111
16.1.2.3	secondary metabolism.isoprenoids.mevalonate pathway.HMG-CoA reductase	pgsc0003dmg400036680	hydroxy methylglutaryl CoA reductase 1	#N/A	-1.52755
16.1.2.3	secondary metabolism.isoprenoids.mevalonate pathway.HMG-CoA reductase	pgsc0003dmg400034947	hydroxy methylglutaryl CoA reductase 1	#N/A	-2.93184
16.1.2.5	secondary metabolism.isoprenoids.mevalonate pathway.phosphomevalonate kinase	pgsc0003dmg400009321	GHMP kinase family protein	1.00316	1.00055
16.1.2.6	secondary metabolism.isoprenoids.mevalonate pathway.mevalonate diphosphate decarboxylase	pgsc0003dmg400023978	GHMP kinase family protein	#N/A	1.84052
16.1.2.9	secondary metabolism.isoprenoids.mevalonate pathway.farnesyl pyrophosphate synthetase	pgsc0003dmg400029788	farnesyl diphosphate synthase 2	#N/A	1.10121
16.1.3.1	secondary metabolism.isoprenoids.tocopherol biosynthesis.hydroxyphenylpyruvate dioxygenase	pgsc0003dmg400017707	phytoene desaturation 1	3.20742	4.12522
16.1.3.5	secondary metabolism.isoprenoids.tocopherol biosynthesis.tocopherol methyltransferase	pgsc0003dmg400002398	gamma-tocopherol methyltransferase	1.18091	1.20347
16.1.4.1	secondary metabolism.isoprenoids.carotenoids.phytoene synthase	pgsc0003dmg400024063	PHYTOENE SYNTHASE	2.32068	#N/A
16.1.4.1	secondary metabolism.isoprenoids.carotenoids.phytoene synthase	pgsc0003dmg400016721	PHYTOENE SYNTHASE	2.61947	2.07076
16.1.4.21	secondary metabolism.isoprenoids.carotenoids.violaxanthin de-epoxidase	pgsc0003dmg400010688	non-photochemical quenching 1	#N/A	-1.72712
16.1.4.3	secondary metabolism.isoprenoids.carotenoids.zeta-carotene desaturase	pgsc0003dmg400022473	zeta-carotene desaturase	1.21858	#N/A
16.1.4.5	secondary metabolism.isoprenoids.carotenoids.lycopene beta cyclase	pgsc0003dmg400005886	lycopene cyclase	2.04744	1.86352
16.1.4.5	secondary metabolism.isoprenoids.carotenoids.lycopene beta cyclase	pgsc0003dmg400008159	lycopene cyclase	2.17489	1.52321
16.1.4.6	secondary metabolism.isoprenoids.carotenoids.carotenoid beta ring hydroxylase	pgsc0003dmg400010169	beta-hydroxylase 1	1.62873	#N/A
16.1.4.6	secondary metabolism.isoprenoids.carotenoids.carotenoid beta ring hydroxylase	pgsc0003dmg400009501	beta-hydroxylase 1	2.34309	#N/A
16.1.5	secondary metabolism.isoprenoids.terpenoids	pgsc0003dmg401031070	terpene synthase 21	2.03695	#N/A
16.1.5	secondary metabolism.isoprenoids.terpenoids	pgsc0003dmg400010592	terpene synthase 21	2.64976	2.07624
16.1.5	secondary metabolism.isoprenoids.terpenoids	pgsc0003dmg400018245	terpene synthase 21	#N/A	3.37362
16.1.5	secondary metabolism.isoprenoids.terpenoids	pgsc0003dmg400011777	terpene synthase 21	#N/A	6.42534
16.1.5	secondary metabolism.isoprenoids.terpenoids	pgsc0003dmg400020595	terpene synthase 21	#N/A	-3.75907
16.1.5	secondary metabolism.isoprenoids.terpenoids	pgsc0003dmg400018284	terpene synthase 21	#N/A	5.87125
16.10	secondary metabolism.simple phenols	pgsc0003dmg400032510	Plant L-ascorbate oxidase	-2.45519	-1.81082
16.10	secondary metabolism.simple phenols	pgsc0003dmg402007034	laccase 6	-1.99999	-1.93339
16.10	secondary metabolism.simple phenols	pgsc0003dmg400022713	Plant L-ascorbate oxidase	5.16441	6.60969
16.10	secondary metabolism.simple phenols	pgsc0003dmg400027914	Cupredoxin superfamily protein	#N/A	-2.75859
16.10	secondary metabolism.simple phenols	pgsc0003dmg400000684	laccase 7	#N/A	-3.21714
16.10	secondary metabolism.simple phenols	pgsc0003dmg401008903	laccase 17	#N/A	-2.45052
16.10	secondary metabolism.simple phenols	pgsc0003dmg400015484	laccase 11	#N/A	-2.81788
16.10	secondary metabolism.simple phenols	pgsc0003dmg400005515	Cupredoxin superfamily protein	#N/A	-2.80845
16.10	secondary metabolism.simple phenols	pgsc0003dmg400011019	Laccase/Diphenol oxidase family protein	#N/A	-2.60675
16.2	secondary metabolism.phenylpropanoids	pgsc0003dmg400027180	HXXXD-type acyl-transferase family protein	-4.99564	#N/A
16.2	secondary metabolism.phenylpropanoids	pgsc0003dmg400027127	HXXXD-type acyl-transferase family protein	-1.9869	#N/A
16.2	secondary metabolism.phenylpropanoids	pgsc0003dmg400029264	HXXXD-type acyl-transferase family protein	-1.70025	-2.6642
16.2	secondary metabolism.phenylpropanoids	pgsc0003dmg400025841	HXXXD-type acyl-transferase family protein	-1.31996	-1.06214
16.2	secondary metabolism.phenylpropanoids	pgsc0003dmg400016131	nicotinamidase 1	1.35158	1.19341
16.2	secondary metabolism.phenylpropanoids	pgsc0003dmg400015650	HXXXD-type acyl-transferase family protein	1.74344	2.05895
16.2	secondary metabolism.phenylpropanoids	pgsc0003dmg400031348	HXXXD-type acyl-transferase family protein	1.74457	#N/A
16.2	secondary metabolism.phenylpropanoids	pgsc0003dmg400029239	O-methyltransferase family protein	1.98517	#N/A
16.2	secondary metabolism.phenylpropanoids	pgsc0003dmg400016360	HXXXD-type acyl-transferase family protein	2.51283	3.21928
16.2	secondary metabolism.phenylpropanoids	pgsc0003dmg400005061	HXXXD-type acyl-transferase family protein	2.90859	#N/A
16.2	secondary metabolism.phenylpropanoids	pgsc0003dmg401025689	O-methyltransferase family protein	3.2092	#N/A
16.2	secondary metabolism.phenylpropanoids	pgsc0003dmg400004342	O-methyltransferase 1	3.27373	#N/A
16.2	secondary metabolism.phenylpropanoids	pgsc0003dmg400012024	O-methyltransferase family protein	3.82006	#N/A
16.2	secondary metabolism.phenylpropanoids	pgsc0003dmg400025206	HXXXD-type acyl-transferase family protein	5.99195	5.30353
16.2	secondary metabolism.phenylpropanoids	pgsc0003dmg400005207	HXXXD-type acyl-transferase family protein	#N/A	-1.72868
16.2	secondary metabolism.phenylpropanoids	pgsc0003dmg400033583	nicotinamidase 1	#N/A	1.00217
16.2	secondary metabolism.phenylpropanoids	pgsc0003dmg400031771	O-methyltransferase family protein	#N/A	1.80864
16.2	secondary metabolism.phenylpropanoids	pgsc0003dmg400020343	HXXXD-type acyl-transferase family protein	#N/A	1.14186
16.2	secondary metabolism.phenylpropanoids	pgsc0003dmg400027181	HXXXD-type acyl-transferase family protein	#N/A	2.51254
16.2.1.1	secondary metabolism.phenylpropanoids.lignin biosynthesis.PAL	pgsc0003dmg400031365	PHE ammonia lyase 1	-1.69743	-1.71783
16.2.1.10	secondary metabolism.phenylpropanoids.lignin biosynthesis.CAD	pgsc0003dmg400015678	cinnamyl alcohol dehydrogenase 6	-6.48597	-3.82863
16.2.1.10	secondary metabolism.phenylpropanoids.lignin biosynthesis.CAD	pgsc0003dmg402016112	elicitor-activated gene 3-2	-4.31859	-4.65081
16.2.1.10	secondary metabolism.phenylpropanoids.lignin biosynthesis.CAD	pgsc0003dmg401025767	GroES-like zinc-binding alcohol dehydrogenase family protein	1.00589	#N/A
16.2.1.10	secondary metabolism.phenylpropanoids.lignin biosynthesis.CAD	pgsc0003dmg400015677	cinnamyl alcohol dehydrogenase 6	1.28227	#N/A
16.2.1.10	secondary metabolism.phenylpropanoids.lignin biosynthesis.CAD	pgsc0003dmg400009637	elicitor-activated gene 3-1	1.52874	#N/A
16.2.1.10	secondary metabolism.phenylpropanoids.lignin biosynthesis.CAD	pgsc0003dmg400023169	cinnamyl alcohol dehydrogenase 9	3.11751	#N/A
16.2.1.10	secondary metabolism.phenylpropanoids.lignin biosynthesis.CAD	pgsc0003dmg400016114	cinnamyl alcohol dehydrogenase 6	#N/A	-4.37194
16.2.1.3	secondary metabolism.phenylpropanoids.lignin biosynthesis.4CL	pgsc0003dmg400014223	4-coumarate:CoA ligase 2	-1.59236	-1.7535
16.2.1.3	secondary metabolism.phenylpropanoids.lignin biosynthesis.4CL	pgsc0003dmg400028929	4-coumarate:CoA ligase 2	-1.04952	-1.48159
16.2.1.3	secondary metabolism.phenylpropanoids.lignin biosynthesis.4CL	pgsc0003dmg401019891	4-coumarate:CoA ligase 1	1.5476	#N/A
16.2.1.7	secondary metabolism.phenylpropanoids.lignin biosynthesis.CCR1	pgsc0003dmg400000521	NAD(P)-binding Rossmann-fold superfamily protein	#N/A	1.37873
16.2.1.9	secondary metabolism.phenylpropanoids.lignin biosynthesis.COMT	pgsc0003dmg400006696	O-methyltransferase 1	1.2835	#N/A
16.4.1	secondary metabolism.N misc.alkaloid-like	pgsc0003dmg400002328	Calcium-dependent phosphotriesterase superfamily protein	-2.84458	#N/A
16.4.1	secondary metabolism.N misc.alkaloid-like	pgsc0003dmg400001574	Calcium-dependent phosphotriesterase superfamily protein	2.06733	1.53334
16.4.1	secondary metabolism.N misc.alkaloid-like	pgsc0003dmg400029857	Calcium-dependent phosphotriesterase superfamily protein	#N/A	1.18766
16.4.1	secondary metabolism.N misc.alkaloid-like	pgsc0003dmg400002959	Calcium-dependent phosphotriesterase superfamily protein	#N/A	-2.50849
16.4.1	secondary metabolism.N misc.alkaloid-like	pgsc0003dmg400024155	2-oxoglutarate (2OG) and Fe(II)-dependent oxygenase superfamily protein	#N/A	1.47176
16.5.99.1	secondary metabolism.sulfur-containing.misc.alliinase	pgsc0003dmg400023890	Pyridoxal phosphate (PLP)-dependent transferases superfamily protein	-6.85996	-8.72955
16.7	secondary metabolism.wax	pgsc0003dmg400028022	Fatty acid hydroxylase superfamily	2.0829	#N/A
16.7	secondary metabolism.wax	pgsc0003dmg400013276	acyl-CoA sterol acyl transferase 1	3.64132	4.01286
16.7	secondary metabolism.wax	pgsc0003dmg402023841	Fatty acid hydroxylase superfamily	#N/A	4.81697
16.7	secondary metabolism.wax	pgsc0003dmg400001676	Fatty acid hydroxylase superfamily	#N/A	-3.9436
16.7	secondary metabolism.wax	pgsc0003dmg400005436	Fatty acid hydroxylase superfamily	#N/A	2.07645
16.7	secondary metabolism.wax	pgsc0003dmg401023841	Fatty acid hydroxylase superfamily	#N/A	4.11735
16.8.1	secondary metabolism.flavonoids.anthocyanins	pgsc0003dmg400011098	jasmonate-regulated gene 21	-8.76808	-8.76808
16.8.1	secondary metabolism.flavonoids.anthocyanins	pgsc0003dmg400011929	2-oxoglutarate (2OG) and Fe(II)-dependent oxygenase superfamily protein	-3.48302	-3.01647
16.8.2	secondary metabolism.flavonoids.chalcones	pgsc0003dmg400024394	Chalcone-flavanone isomerase family protein	-4.78543	-3.82308
16.8.2	secondary metabolism.flavonoids.chalcones	pgsc0003dmg400027146	Chalcone and stilbene synthase family protein	5.64183	4.37669
16.8.3	secondary metabolism.flavonoids.dihydroflavonols	pgsc0003dmg400019886	NAD(P)-binding Rossmann-fold superfamily protein	-2.84711	-2.64239
16.8.3	secondary metabolism.flavonoids.dihydroflavonols	pgsc0003dmg400028521	cinnamoyl coa reductase 1	1.5405	#N/A
16.8.3	secondary metabolism.flavonoids.dihydroflavonols	pgsc0003dmg400019825	cinnamoyl coa reductase 1	1.60577	1.23376
16.8.3	secondary metabolism.flavonoids.dihydroflavonols	pgsc0003dmg400023715	NAD(P)-binding Rossmann-fold superfamily protein	3.37121	2.65382
16.8.3	secondary metabolism.flavonoids.dihydroflavonols	pgsc0003dmg400007665	NAD(P)-binding Rossmann-fold superfamily protein	3.76728	3.19381
16.8.3	secondary metabolism.flavonoids.dihydroflavonols	pgsc0003dmg400025307	dihydroflavonol 4-reductase-like1	#N/A	2.15978
16.8.5.1	secondary metabolism.flavonoids.isoflavones.isoflavone reductase	pgsc0003dmg400005375	oxidoreductases, acting on NADH or NADPH	-2.69507	-3.09164
16.8.5.1	secondary metabolism.flavonoids.isoflavones.isoflavone reductase	pgsc0003dmg400003686	oxidoreductases, acting on NADH or NADPH	-2.48355	-3.79848
16.8.5.1	secondary metabolism.flavonoids.isoflavones.isoflavone reductase	pgsc0003dmg400033906	NmrA-like negative transcriptional regulator family protein	#N/A	1.40026
17.7.1.2	hormone metabolism.jasmonate.synthesis-degradation.lipoxygenase	pgsc0003dmg400022894	PLAT/LH2 domain-containing lipoxygenase family protein	-2.04629	-3.25565
17.7.1.2	hormone metabolism.jasmonate.synthesis-degradation.lipoxygenase	pgsc0003dmg400024692	lipoxygenase 1	#N/A	-2.85204
17.7.1.2	hormone metabolism.jasmonate.synthesis-degradation.lipoxygenase	pgsc0003dmg400028887	PLAT/LH2 domain-containing lipoxygenase family protein	#N/A	-2.06868
17.7.1.2	hormone metabolism.jasmonate.synthesis-degradation.lipoxygenase	pgsc0003dmg400031809	PLAT/LH2 domain-containing lipoxygenase family protein	#N/A	-1.83193
17.7.1.3	hormone metabolism.jasmonate.synthesis-degradation.allene oxidase synthase	pgsc0003dmg400001149	allene oxide synthase	-1.67442	-1.56016
17.7.1.3	hormone metabolism.jasmonate.synthesis-degradation.allene oxidase synthase	pgsc0003dmg400025158	allene oxide synthase	#N/A	3.68081
17.7.1.3	hormone metabolism.jasmonate.synthesis-degradation.allene oxidase synthase	pgsc0003dmg400016887	allene oxide synthase	-5.54331	-6.1131
17.7.1.4	hormone metabolism.jasmonate.synthesis-degradation.allene oxidase cyclase	pgsc0003dmg401012679	allene oxide cyclase 3	-3.08788	-2.88157
17.7.1.5	hormone metabolism.jasmonate.synthesis-degradation.12-Oxo-PDA-reductase	pgsc0003dmg400021627	12-oxophytodienoate reductase 2	-1.74075	-3.45339
17.7.1.5	hormone metabolism.jasmonate.synthesis-degradation.12-Oxo-PDA-reductase	pgsc0003dmg400018784	12-oxophytodienoate reductase 2	#N/A	1.07484
17.7.1.5	hormone metabolism.jasmonate.synthesis-degradation.12-Oxo-PDA-reductase	pgsc0003dmg400018779	12-oxophytodienoate reductase 2	#N/A	-2.51546
17.7.1.5	hormone metabolism.jasmonate.synthesis-degradation.12-Oxo-PDA-reductase	pgsc0003dmg400024910	12-oxophytodienoate reductase 2	-2.77887	-4.35531
17.7.2	hormone metabolism.jasmonate.signal transduction	pgsc0003dmg400029237	jasmonate-zim-domain protein 1	-3.84221	-3.97259
17.7.2	hormone metabolism.jasmonate.signal transduction	pgsc0003dmg400002930	jasmonate-zim-domain protein 1	-2.52021	-3.61574
17.7.2	hormone metabolism.jasmonate.signal transduction	pgsc0003dmg400022888	jasmonate-zim-domain protein 6	-6.7938	-5.42711
17.7.3	hormone metabolism.jasmonate.induced-regulated-responsive-activated	pgsc0003dmg400003733	Mannose-binding lectin superfamily protein	-3.2491	-3.58885
17.7.1.2	hormone metabolism.jasmonate.synthesis-degradation.lipoxygenase	pgsc0003dmg400024693	lipoxygenase 1	1.51234	#N/A
17.8.1	hormone metabolism.salicylic acid.synthesis-degradation	pgsc0003dmg400029624	S-adenosyl-L-methionine-dependent methyltransferases superfamily protein	-4.21573	-5.15508
17.8.1	hormone metabolism.salicylic acid.synthesis-degradation	pgsc0003dmg402025785	Tetratricopeptide repeat (TPR)-like superfamily protein	-2.97965	-3.19213
17.8.1	hormone metabolism.salicylic acid.synthesis-degradation	pgsc0003dmg400014209	Tetratricopeptide repeat (TPR)-like superfamily protein	-1.66736	-1.85079
17.8.1	hormone metabolism.salicylic acid.synthesis-degradation	pgsc0003dmg402007600	pentatricopeptide (PPR) repeat-containing protein	1.11747	#N/A
17.8.1	hormone metabolism.salicylic acid.synthesis-degradation	pgsc0003dmg400015738	Pentatricopeptide repeat (PPR) superfamily protein	1.28625	#N/A
17.8.1	hormone metabolism.salicylic acid.synthesis-degradation	pgsc0003dmg400028391	Pentatricopeptide repeat (PPR) superfamily protein	1.50231	#N/A
17.8.1	hormone metabolism.salicylic acid.synthesis-degradation	pgsc0003dmg400029810	Pentatricopeptide repeat (PPR) superfamily protein	1.71344	#N/A
17.8.1	hormone metabolism.salicylic acid.synthesis-degradation	pgsc0003dmg401024469	Pentatricopeptide repeat (PPR) superfamily protein	2.22996	#N/A
17.8.1	hormone metabolism.salicylic acid.synthesis-degradation	pgsc0003dmg400003011	Pentatricopeptide repeat (PPR) superfamily protein	2.4161	2.16408
17.8.1	hormone metabolism.salicylic acid.synthesis-degradation	pgsc0003dmg400003607	S-adenosyl-L-methionine-dependent methyltransferases superfamily protein	3.8512	4.22492
17.8.1	hormone metabolism.salicylic acid.synthesis-degradation	pgsc0003dmg400022203	IAA carboxylmethyltransferase 1	#N/A	2.60424
17.8.1	hormone metabolism.salicylic acid.synthesis-degradation	pgsc0003dmg400024629	Pentatricopeptide repeat (PPR) superfamily protein	#N/A	1.12344
17.5.1	hormone metabolism.ethylene.synthesis-degradation.1-aminocyclopropane-1-carboxylate synthase	pgsc0003dmg400031027	1-amino-cyclopropane-1-carboxylate synthase 12	1.12662	1.10558
17.5.1	hormone metabolism.ethylene.synthesis-degradation.1-aminocyclopropane-1-carboxylate synthase	pgsc0003dmg400012321	1-aminocyclopropane-1-carboxylic acid (acc) synthase 6	#N/A	-2.00387
17.5.1	hormone metabolism.ethylene.synthesis-degradation.1-aminocyclopropane-1-carboxylate synthase	pgsc0003dmg400012186	1-aminocyclopropane-1-carboxylic acid (acc) synthase 6	#N/A	-3.42348
17.5.1	hormone metabolism.ethylene.synthesis-degradation.1-aminocyclopropane-1-carboxylate synthase	pgsc0003dmg400003918	1-amino-cyclopropane-1-carboxylate synthase 10	2.90957	1.59596
17.5.1	hormone metabolism.ethylene.synthesis-degradation.1-aminocyclopropane-1-carboxylate synthase	pgsc0003dmg400000193	1-amino-cyclopropane-1-carboxylate synthase 1	-5.35304	-2.65632
17.5.1	hormone metabolism.ethylene.synthesis-degradation.1-aminocyclopropane-1-carboxylate synthase	pgsc0003dmg400042294	1-amino-cyclopropane-1-carboxylate synthase 1	-1.81828	-3.56959
17.5.1	hormone metabolism.ethylene.synthesis-degradation.1-aminocyclopropane-1-carboxylate synthase	pgsc0003dmg400005825	1-aminocyclopropane-1-carboxylic acid (acc) synthase 6	2.60611	2.29976
17.5.1	hormone metabolism.ethylene.synthesis-degradation.1-aminocyclopropane-1-carboxylate synthase	pgsc0003dmg400021426	1-amino-cyclopropane-1-carboxylate synthase 8	-4.66626	-6.26627
17.5.1	hormone metabolism.ethylene.synthesis-degradation	pgsc0003dmg400013894	1-aminocyclopropane-1-carboxylate oxidase	#N/A	-1.52246
17.5.1	hormone metabolism.ethylene.synthesis-degradation	pgsc0003dmg400011776	1-aminocyclopropane-1-carboxylate oxidase	#N/A	-4.53678
17.5.1	hormone metabolism.ethylene.synthesis-degradation	pgsc0003dmg400028809	1-aminocyclopropane-1-carboxylate oxidase homolog	#N/A	2.1633
17.5.1	hormone metabolism.ethylene.synthesis-degradation	pgsc0003dmg400006025	1-aminocyclopropane-1-carboxylate oxidase	#N/A	-2.05157
17.5.1	hormone metabolism.ethylene.synthesis-degradation	pgsc0003dmg400017246	1-aminocyclopropane-1-carboxylate oxidase homolog	#N/A	6.22303
17.5.1	hormone metabolism.ethylene.synthesis-degradation	pgsc0003dmg400021476	1-aminocyclopropane-1-carboxylate oxidase	#N/A	2.65979
17.5.1	hormone metabolism.ethylene.synthesis-degradation	pgsc0003dmg400016714	1-aminocyclopropane-1-carboxylate oxidase	-3.53322	-2.99513
17.5.1	hormone metabolism.ethylene.synthesis-degradation	pgsc0003dmg400002321	1-aminocyclopropane-1-carboxylate oxidase 1	-3.21917	#N/A
17.5.1	hormone metabolism.ethylene.signal transduction	pgsc0003dmg400016284	Signal transduction histidine kinase, ethylene sensor	-1.80502	#N/A
17.5.1	hormone metabolism.ethylene.signal transduction	pgsc0003dmg400028694	Signal transduction histidine kinase, ethylene sensor	-1.14781	#N/A
17.5.1	hormone metabolism.ethylene.signal transduction	pgsc0003dmg400017186	Signal transduction histidine kinase, ethylene sensor	2.95828	5.35308
29.5.5	protein.degradation.serine protease	pgsc0003dmg400007995	Serine protease inhibitor (SERPIN) family protein	-9.13573	-9.13573
29.5.4	protein.degradation.aspartate protease	pgsc0003dmg402008987	Eukaryotic aspartyl protease family protein	-8.11134	-4.98343
29.5.9	protein.degradation.AAA type	pgsc0003dmg400029838	cytochrome BC1 synthesis	-7.73567	-6.94074
29.5	protein.degradation	pgsc0003dmg400017513	Peptidase M20/M25/M40 family protein	-7.22599	-7.22599
29.5.4	protein.degradation.aspartate protease	pgsc0003dmg400024537	Eukaryotic aspartyl protease family protein	-6.63096	-6.13515
29.5.4	protein.degradation.aspartate protease	pgsc0003dmg400014802	Eukaryotic aspartyl protease family protein	-6.41121	-7.08336
29.5.4	protein.degradation.aspartate protease	pgsc0003dmg400024538	Eukaryotic aspartyl protease family protein	-5.92632	-6.76203
29.5.4	protein.degradation.aspartate protease	pgsc0003dmg400008985	Eukaryotic aspartyl protease family protein	-5.32009	-2.64414
29.5.4	protein.degradation.aspartate protease	pgsc0003dmg400008984	Eukaryotic aspartyl protease family protein	-5.08456	-2.54135
29.5.1	protein.degradation.subtilases	pgsc0003dmg400035001	Subtilase family protein	-4.5239	-6.80077
29.5.5	protein.degradation.serine protease	pgsc0003dmg400011686	Serine protease inhibitor (SERPIN) family protein	-4.52179	-6.15187
29.5.4	protein.degradation.aspartate protease	pgsc0003dmg401008987	Eukaryotic aspartyl protease family protein	-4.49479	-6.77199
29.5.11.4.3.2	protein.degradation.ubiquitin.E3.SCF.FBOX	pgsc0003dmg400035320	RNI-like superfamily protein	-4.25866	-4.38255
29.5.5	protein.degradation.serine protease	pgsc0003dmg400011687	Serine protease inhibitor (SERPIN) family protein	-4.20828	-3.80277
29.5.11.4.2	protein.degradation.ubiquitin.E3.RING	pgsc0003dmg400019406	RING/U-box superfamily protein	-4.07127	-4.28265
29.5.11.4.2	protein.degradation.ubiquitin.E3.RING	pgsc0003dmg400028687	ARM repeat superfamily protein	-4.03163	-3.44118
29.5.9	protein.degradation.AAA type	pgsc0003dmg400001406	P-loop containing nucleoside triphosphate hydrolases superfamily protein	-3.95176	-5.72775
29.5.11.4.3.2	protein.degradation.ubiquitin.E3.SCF.FBOX	pgsc0003dmg400014133	F-box family protein	-3.75502	-2.12174
29.5.1	protein.degradation.subtilases	pgsc0003dmg400012493	Subtilase family protein	-3.7054	-4.49952
29.5.11.4.5.2	protein.degradation.ubiquitin.E3.BTB/POZ Cullin3.BTB/POZ	pgsc0003dmg400005366	BTB and TAZ domain protein 3	-3.69942	-5.06264
29.5.1	protein.degradation.subtilases	pgsc0003dmg400006844	Subtilase family protein	-3.68461	-3.57098
29.5.11.4.2	protein.degradation.ubiquitin.E3.RING	pgsc0003dmg400013286	ARM repeat superfamily protein	-3.58473	-3.07316
29.5.11.4.2	protein.degradation.ubiquitin.E3.RING	pgsc0003dmg400005092	Transducin/WD40 repeat-like superfamily protein	-3.54536	#N/A
29.5.9	protein.degradation.AAA type	pgsc0003dmg400015492	cytochrome BC1 synthesis	-3.52093	-4.53893
29.5.5	protein.degradation.serine protease	pgsc0003dmg400020116	serine carboxypeptidase-like 20	-3.51152	-3.35116
29.5.11.4.3.3	protein.degradation.ubiquitin.E3.SCF.cullin	pgsc0003dmg400024743	cullin 1	-3.44821	-3.50027
29.5	protein.degradation	pgsc0003dmg400012553	metacaspase 1	-3.39146	-2.04363
29.5.11.4.5.2	protein.degradation.ubiquitin.E3.BTB/POZ Cullin3.BTB/POZ	pgsc0003dmg401026984	BTB and TAZ domain protein 1	-3.35181	-3.03836
29.5.5	protein.degradation.serine protease	pgsc0003dmg402027687	serine carboxypeptidase-like 20	-3.34686	-3.8527
29.5.5	protein.degradation.serine protease	pgsc0003dmg400014225	Clp ATPase	-3.30556	-3.20276
29.5.11.4.3.2	protein.degradation.ubiquitin.E3.SCF.FBOX	pgsc0003dmg400016469	0	-3.29576	-7.88975
29.5.4	protein.degradation.aspartate protease	pgsc0003dmg400045121	Eukaryotic aspartyl protease family protein	-3.22302	-2.23331
29.5.11.4.2	protein.degradation.ubiquitin.E3.RING	pgsc0003dmg400007883	RING/U-box superfamily protein	-3.12784	-3.76135
29.5.3	protein.degradation.cysteine protease	pgsc0003dmg400010225	Cysteine proteinases superfamily protein	-3.11168	-4.35413
29.5.11.4.2	protein.degradation.ubiquitin.E3.RING	pgsc0003dmg400023756	RING/U-box superfamily protein	-3.04474	-6.68918
29.5.11.4.2	protein.degradation.ubiquitin.E3.RING	pgsc0003dmg400006041	RING/U-box superfamily protein	-2.96929	#N/A
29.5.1	protein.degradation.subtilases	pgsc0003dmg400012518	Subtilase family protein	-2.87762	-3.41761
29.5.5	protein.degradation.serine protease	pgsc0003dmg400003050	RHOMBOID-like 2	-2.80431	-2.80815
29.5	protein.degradation	pgsc0003dmg400011659	metacaspase 1	-2.75717	-3.42271
29.5.7	protein.degradation.metalloprotease	pgsc0003dmg400001924	Matrixin family protein	-2.71138	-2.96975
29.5.4	protein.degradation.aspartate protease	pgsc0003dmg400008980	Eukaryotic aspartyl protease family protein	-2.70875	-1.79933
29.5.3	protein.degradation.cysteine protease	pgsc0003dmg400026473	cystatin B	-2.67806	-2.45157
29.5.9	protein.degradation.AAA type	pgsc0003dmg400003526	P-loop containing nucleoside triphosphate hydrolases superfamily protein	-2.64365	-2.53794
29.5.5	protein.degradation.serine protease	pgsc0003dmg400011685	Serine protease inhibitor (SERPIN) family protein	-2.62393	-2.10597
29.5.11.4.3.2	protein.degradation.ubiquitin.E3.SCF.FBOX	pgsc0003dmg400018621	F-box family protein	-2.60434	-2.67789
29.5.11.4.5.2	protein.degradation.ubiquitin.E3.BTB/POZ Cullin3.BTB/POZ	pgsc0003dmg400015229	BTB and TAZ domain protein 1	-2.59121	-3.68323
29.5.9	protein.degradation.AAA type	pgsc0003dmg400021265	cytochrome BC1 synthesis	-2.58232	-2.17044
29.5.11.4.3.1	protein.degradation.ubiquitin.E3.SCF.SKP	pgsc0003dmg400006185	SKP1-like 11	-2.5763	-2.5448
29.5.11.4.2	protein.degradation.ubiquitin.E3.RING	pgsc0003dmg400040483	ARM repeat superfamily protein	-2.56233	-2.1632
29.5.1	protein.degradation.subtilases	pgsc0003dmg400021348	Subtilisin-like serine endopeptidase family protein	-2.55859	-1.68654
29.5.1	protein.degradation.subtilases	pgsc0003dmg400036797	subtilase 1.3	-2.5466	-2.32604
29.5.11.4.2	protein.degradation.ubiquitin.E3.RING	pgsc0003dmg400030521	RING-H2 finger A2A	-2.53112	-2.46814
29.5	protein.degradation	pgsc0003dmg400002837	P-loop containing nucleoside triphosphate hydrolases superfamily protein	-2.49155	-3.01578
29.5.11.3	protein.degradation.ubiquitin.E2	pgsc0003dmg400009069	ubiquitin conjugating enzyme 9	-2.42888	#N/A
29.5.5	protein.degradation.serine protease	pgsc0003dmg400025772	cullin-associated and neddylation dissociated	-2.42719	#N/A
29.5.4	protein.degradation.aspartate protease	pgsc0003dmg400008982	Eukaryotic aspartyl protease family protein	-2.42645	-3.03558
29.5.4	protein.degradation.aspartate protease	pgsc0003dmg400008978	Eukaryotic aspartyl protease family protein	-2.41249	-1.98066
29.5.11.4.2	protein.degradation.ubiquitin.E3.RING	pgsc0003dmg400030638	RING/FYVE/PHD zinc finger superfamily protein	-2.40642	#N/A
29.5.11.4.2	protein.degradation.ubiquitin.E3.RING	pgsc0003dmg400000194	RING/U-box superfamily protein	-2.35129	-2.04008
29.5.4	protein.degradation.aspartate protease	pgsc0003dmg400043592	Eukaryotic aspartyl protease family protein	-2.34342	-2.67501
29.5.11.4.2	protein.degradation.ubiquitin.E3.RING	pgsc0003dmg400006044	RING/U-box superfamily protein	-2.34303	#N/A
29.5.11.4.2	protein.degradation.ubiquitin.E3.RING	pgsc0003dmg400014914	ARM repeat superfamily protein	-2.30456	-1.88793
29.5.11.4.3.2	protein.degradation.ubiquitin.E3.SCF.FBOX	pgsc0003dmg401014333	RNI-like superfamily protein	-2.29328	#N/A
29.5.1	protein.degradation.subtilases	pgsc0003dmg402003285	Subtilisin-like serine endopeptidase family protein	-2.28153	-2.27619
29.5.11.4.3.2	protein.degradation.ubiquitin.E3.SCF.FBOX	pgsc0003dmg400011249	F-box family protein	-2.2599	-3.27476
29.5.11	protein.degradation.ubiquitin	pgsc0003dmg400009150	ubiquitin-conjugating enzyme 33	-2.23596	-1.77284
29.5.1	protein.degradation.subtilases	pgsc0003dmg400010470	Subtilisin-like serine endopeptidase family protein	-2.21506	-2.18901
29.5.11.3	protein.degradation.ubiquitin.E2	pgsc0003dmg400015361	ubiquitin-conjugating enzyme 25	-2.17895	-1.99143
29.5.11.1	protein.degradation.ubiquitin.ubiquitin	pgsc0003dmg400012641	Ubiquitin-like superfamily protein	-2.16329	#N/A
29.5.1	protein.degradation.subtilases	pgsc0003dmg401000586	Subtilase family protein	-2.12925	#N/A
29.5.11.4.2	protein.degradation.ubiquitin.E3.RING	pgsc0003dmg400040994	RING/U-box superfamily protein	-2.11607	-2.79101
29.5	protein.degradation	pgsc0003dmg401024517	signal peptide peptidase	-2.10991	-1.99622
29.5.11.4.3.2	protein.degradation.ubiquitin.E3.SCF.FBOX	pgsc0003dmg400028160	F-box family protein	-2.04179	#N/A
29.5.11.4.3.2	protein.degradation.ubiquitin.E3.SCF.FBOX	pgsc0003dmg400013111	F-box family protein	-2.0205	-1.89674
29.5.11.4.2	protein.degradation.ubiquitin.E3.RING	pgsc0003dmg402002024	RING/U-box superfamily protein	-2.01387	#N/A
29.5.9	protein.degradation.AAA type	pgsc0003dmg400018514	P-loop containing nucleoside triphosphate hydrolases superfamily protein	-2.01285	-1.47205
29.5.11.4.2	protein.degradation.ubiquitin.E3.RING	pgsc0003dmg400030571	RING/U-box superfamily protein	-2.00554	-1.70271
29.5.11.4.3.2	protein.degradation.ubiquitin.E3.SCF.FBOX	pgsc0003dmg400002826	Galactose oxidase/kelch repeat superfamily protein	-1.97587	-2.41319
29.5.1	protein.degradation.subtilases	pgsc0003dmg401025397	subtilase 1.3	-1.95927	-2.14372
29.5.11.4.2	protein.degradation.ubiquitin.E3.RING	pgsc0003dmg402018151	SBP (S-ribonuclease binding protein) family protein	-1.94542	-1.43592
29.5.11.4.3.2	protein.degradation.ubiquitin.E3.SCF.FBOX	pgsc0003dmg400029632	F-box and associated interaction domains-containing protein	-1.9415	-2.17843
29.5.11.4.3.2	protein.degradation.ubiquitin.E3.SCF.FBOX	pgsc0003dmg400018085	F-box family protein with a domain of unknown function (DUF295)	-1.93398	-2.15041
29.5.11.4.5.2	protein.degradation.ubiquitin.E3.BTB/POZ Cullin3.BTB/POZ	pgsc0003dmg400021422	BTB and TAZ domain protein 4	-1.92905	-2.67482
29.5.11.4.2	protein.degradation.ubiquitin.E3.RING	pgsc0003dmg400026965	RING/U-box superfamily protein	-1.92422	-2.31035
29.5.11.3	protein.degradation.ubiquitin.E2	pgsc0003dmg400003003	ubiquitin-conjugating enzyme 5	-1.92317	-1.72859
29.5.3	protein.degradation.cysteine protease	pgsc0003dmg402015928	Cysteine proteinases superfamily protein	-1.89159	-1.69324
29.5.5	protein.degradation.serine protease	pgsc0003dmg401012908	serine carboxypeptidase-like 19	-1.89118	-2.31982
29.5.4	protein.degradation.aspartate protease	pgsc0003dmg400042320	Eukaryotic aspartyl protease family protein	-1.88886	#N/A
29.5	protein.degradation	pgsc0003dmg400001723	metacaspase 1	-1.88309	-1.63909
29.5.11.4.2	protein.degradation.ubiquitin.E3.RING	pgsc0003dmg401013630	RING/U-box superfamily protein	-1.88208	-2.30496
29.5.11.4.2	protein.degradation.ubiquitin.E3.RING	pgsc0003dmg400010393	ARM repeat superfamily protein	-1.86504	-2.55255
29.5.11.1	protein.degradation.ubiquitin.ubiquitin	pgsc0003dmg400021634	ubiquitin 6	-1.85688	-2.88354
29.5.11.4.2	protein.degradation.ubiquitin.E3.RING	pgsc0003dmg400006102	Armadillo/beta-catenin-like repeat family protein	-1.8321	#N/A
29.5.11.4.2	protein.degradation.ubiquitin.E3.RING	pgsc0003dmg400016326	RING/U-box superfamily protein	-1.8258	-2.2288
29.5.11.4.2	protein.degradation.ubiquitin.E3.RING	pgsc0003dmg400013483	SBP (S-ribonuclease binding protein) family protein	-1.82024	-1.15686
29.5	protein.degradation	pgsc0003dmg400018103	Protein of Unknown Function (DUF239)	-1.79797	-1.32347
29.5.11.4.3.2	protein.degradation.ubiquitin.E3.SCF.FBOX	pgsc0003dmg400009478	F-box family protein	-1.75047	-1.80588
29.5.11.4.3.2	protein.degradation.ubiquitin.E3.SCF.FBOX	pgsc0003dmg400013008	0	-1.7391	-2.54711
29.5.11.4.2	protein.degradation.ubiquitin.E3.RING	pgsc0003dmg402000938	RING/U-box superfamily protein	-1.69872	#N/A
29.5.11.4.2	protein.degradation.ubiquitin.E3.RING	pgsc0003dmg400009025	RING-H2 group F1A	-1.65118	-1.1864
29.5.11.4.3.2	protein.degradation.ubiquitin.E3.SCF.FBOX	pgsc0003dmg400018922	KAR-UP F-box 1	-1.64467	-1.79984
29.5.11.4.2	protein.degradation.ubiquitin.E3.RING	pgsc0003dmg400028580	RING/U-box superfamily protein	-1.62344	-1.55616
29.5.11.4.2	protein.degradation.ubiquitin.E3.RING	pgsc0003dmg400011399	SPX (SYG1/Pho81/XPR1) domain-containing protein	-1.61531	#N/A
29.5.11.4.2	protein.degradation.ubiquitin.E3.RING	pgsc0003dmg400000241	Armadillo/beta-catenin-like repeat family protein	-1.60605	-2.10568
29.5.11.3	protein.degradation.ubiquitin.E2	pgsc0003dmg400018161	sumo conjugation enzyme 1	-1.59953	-1.4229
29.5.11.5	protein.degradation.ubiquitin.ubiquitin protease	pgsc0003dmg400008609	TRAF-like family protein	-1.59718	-3.14303
29.5.11.4.3.2	protein.degradation.ubiquitin.E3.SCF.FBOX	pgsc0003dmg400018086	ascorbic acid mannose pathway regulator 1	-1.56823	-1.15065
29.5.11.4.2	protein.degradation.ubiquitin.E3.RING	pgsc0003dmg400022698	RING/U-box superfamily protein	-1.56802	#N/A
29.5.11.4.2	protein.degradation.ubiquitin.E3.RING	pgsc0003dmg400014222	RING/U-box superfamily protein	-1.56474	-1.90764
29.5.11.4.2	protein.degradation.ubiquitin.E3.RING	pgsc0003dmg400000070	RING/U-box superfamily protein	-1.54471	-1.42261
29.5.11.4.3.2	protein.degradation.ubiquitin.E3.SCF.FBOX	pgsc0003dmg400016540	Galactose oxidase/kelch repeat superfamily protein	-1.54313	#N/A
29.5.11.4.3.2	protein.degradation.ubiquitin.E3.SCF.FBOX	pgsc0003dmg400009902	F-box family protein with a domain of unknown function (DUF295)	-1.54013	-1.87725
29.5.5	protein.degradation.serine protease	pgsc0003dmg400007996	Serine protease inhibitor (SERPIN) family protein	-1.5364	#N/A
29.5.11.4.2	protein.degradation.ubiquitin.E3.RING	pgsc0003dmg400006310	RING/U-box superfamily protein	-1.51006	-1.09652
29.5.11.3	protein.degradation.ubiquitin.E2	pgsc0003dmg400019398	ubiquitin-conjugating enzyme 28	-1.49675	-1.74974
29.5.11.4.2	protein.degradation.ubiquitin.E3.RING	pgsc0003dmg400027759	ARM repeat superfamily protein	-1.48767	#N/A
29.5.11.4.5.2	protein.degradation.ubiquitin.E3.BTB/POZ Cullin3.BTB/POZ	pgsc0003dmg402026984	BTB and TAZ domain protein 2	-1.48696	-1.83217
29.5.11.4.3.2	protein.degradation.ubiquitin.E3.SCF.FBOX	pgsc0003dmg400009456	0	-1.46791	#N/A
29.5.11.3	protein.degradation.ubiquitin.E2	pgsc0003dmg400012657	Ubiquitin-conjugating enzyme family protein	-1.46579	#N/A
29.5.11.4.3.2	protein.degradation.ubiquitin.E3.SCF.FBOX	pgsc0003dmg400026346	F-box family protein	-1.44241	-2.12387
29.5.11.4.3.2	protein.degradation.ubiquitin.E3.SCF.FBOX	pgsc0003dmg400014314	F-box family protein	-1.4113	-1.06523
29.5.11.4.2	protein.degradation.ubiquitin.E3.RING	pgsc0003dmg400001182	RING/U-box superfamily protein	-1.37011	#N/A
29.5.11.4.3.2	protein.degradation.ubiquitin.E3.SCF.FBOX	pgsc0003dmg400000606	F-box family protein	-1.33628	#N/A
29.5.1	protein.degradation.subtilases	pgsc0003dmg400022725	Subtilase family protein	-1.32448	-3.02813
29.5.1	protein.degradation.subtilases	pgsc0003dmg400010471	Subtilisin-like serine endopeptidase family protein	-1.30549	#N/A
29.5.5	protein.degradation.serine protease	pgsc0003dmg400004613	serine carboxypeptidase-like 33	-1.2845	#N/A
29.5.5	protein.degradation.serine protease	pgsc0003dmg400006931	Trypsin family protein with PDZ domain	-1.26635	#N/A
29.5	protein.degradation	pgsc0003dmg400012554	metacaspase 3	-1.23028	#N/A
29.5.11.4.2	protein.degradation.ubiquitin.E3.RING	pgsc0003dmg400030649	ARM repeat superfamily protein	-1.23018	-2.2933
29.5	protein.degradation	pgsc0003dmg400018167	UBX domain-containing protein	-1.21261	#N/A
29.5.1	protein.degradation.subtilases	pgsc0003dmg400028737	PA-domain containing subtilase family protein	-1.20732	-1.49198
29.5.1	protein.degradation.subtilases	pgsc0003dmg400012492	Subtilase family protein	-1.19111	1.38607
29.5.11.4.2	protein.degradation.ubiquitin.E3.RING	pgsc0003dmg400030407	plant U-box 13	-1.18212	-1.1009
29.5.11.1	protein.degradation.ubiquitin.ubiquitin	pgsc0003dmg400023462	Ubiquitin-like superfamily protein	-1.13971	#N/A
29.5.11.4.2	protein.degradation.ubiquitin.E3.RING	pgsc0003dmg400007954	RING/U-box superfamily protein	-1.12768	-1.27035
29.5.11.4.3.2	protein.degradation.ubiquitin.E3.SCF.FBOX	pgsc0003dmg400001546	Protein of unknown function (DUF295)	-1.10653	#N/A
29.5.11.4.2	protein.degradation.ubiquitin.E3.RING	pgsc0003dmg400006640	plant U-box 9	-1.0853	-2.06899
29.5.1	protein.degradation.subtilases	pgsc0003dmg402011802	Subtilase family protein	-1.07048	#N/A
29.5	protein.degradation	pgsc0003dmg400012989	Eukaryotic aspartyl protease family protein	-1.0674	-1.46326
29.5.5	protein.degradation.serine protease	pgsc0003dmg400027024	serine protease inhibitor, Kazal-type family protein	-1.03838	#N/A
29.5.5	protein.degradation.serine protease	pgsc0003dmg401000860	serine carboxypeptidase-like 46	1.0023	#N/A
29.5.11.4.2	protein.degradation.ubiquitin.E3.RING	pgsc0003dmg401015329	RING/U-box superfamily protein	1.01348	#N/A
29.5.7	protein.degradation.metalloprotease	pgsc0003dmg400017311	FtsH extracellular protease family	1.02032	#N/A
29.5.11.4.3.2	protein.degradation.ubiquitin.E3.SCF.FBOX	pgsc0003dmg400008951	F-box family protein	1.02522	#N/A
29.5.11.4.1	protein.degradation.ubiquitin.E3.HECT	pgsc0003dmg401011946	HEAT repeat HECT-domain (ubiquitin-transferase)	1.02677	#N/A
29.5.11.4.2	protein.degradation.ubiquitin.E3.RING	pgsc0003dmg400008091	Zinc finger (C3HC4-type RING finger) family protein	1.02829	#N/A
29.5.11.4.2	protein.degradation.ubiquitin.E3.RING	pgsc0003dmg400023635	helicase domain-containing protein / IBR domain-containing protein / zinc finger protein-related	1.05615	#N/A
29.5.11.4.5.2	protein.degradation.ubiquitin.E3.BTB/POZ Cullin3.BTB/POZ	pgsc0003dmg400022260	BTB/POZ domain-containing protein	1.08433	#N/A
29.5.11.4.3.2	protein.degradation.ubiquitin.E3.SCF.FBOX	pgsc0003dmg400018806	F-box family protein	1.08525	#N/A
29.5.11.3	protein.degradation.ubiquitin.E2	pgsc0003dmg400029724	phosphate 2	1.08673	#N/A
29.5.11.4.2	protein.degradation.ubiquitin.E3.RING	pgsc0003dmg400021214	RING/U-box superfamily protein	1.08785	#N/A
29.5.11.4.2	protein.degradation.ubiquitin.E3.RING	pgsc0003dmg400013880	plant U-box 8	1.0888	#N/A
29.5.11.4.3.2	protein.degradation.ubiquitin.E3.SCF.FBOX	pgsc0003dmg400018088	Galactose oxidase/kelch repeat superfamily protein	1.09108	#N/A
29.5.11.4.2	protein.degradation.ubiquitin.E3.RING	pgsc0003dmg400016637	RING/U-box superfamily protein	1.09791	#N/A
29.5.11.4.3.2	protein.degradation.ubiquitin.E3.SCF.FBOX	pgsc0003dmg400011401	F-box family protein	1.10006	1.1054
29.5.11.4.2	protein.degradation.ubiquitin.E3.RING	pgsc0003dmg400025175	RING/U-box superfamily protein	1.11458	#N/A
29.5.11.4.3.2	protein.degradation.ubiquitin.E3.SCF.FBOX	pgsc0003dmg400008402	F-box family protein	1.1189	#N/A
29.5	protein.degradation	pgsc0003dmg400000356	Peptidase M28 family protein	1.12073	#N/A
29.5.11.4.2	protein.degradation.ubiquitin.E3.RING	pgsc0003dmg400033881	RING/U-box superfamily protein	1.12243	#N/A
29.5.5	protein.degradation.serine protease	pgsc0003dmg402014476	CLPC homologue 1	1.12564	#N/A
29.5.9	protein.degradation.AAA type	pgsc0003dmg400025652	AAA-ATPase 1	1.12742	#N/A
29.5.11.4.2	protein.degradation.ubiquitin.E3.RING	pgsc0003dmg400005991	0	1.13365	#N/A
29.5.11.1	protein.degradation.ubiquitin.ubiquitin	pgsc0003dmg400014431	polyubiquitin 10	1.13412	#N/A
29.5	protein.degradation	pgsc0003dmg400008830	NAD(P)-binding Rossmann-fold superfamily protein	1.16316	#N/A
29.5.4	protein.degradation.aspartate protease	pgsc0003dmg400018283	aspartic proteinase A1	1.16434	1.06159
29.5.3	protein.degradation.cysteine protease	pgsc0003dmg400003707	Papain family cysteine protease	1.17212	#N/A
29.5.5	protein.degradation.serine protease	pgsc0003dmg400029158	serine carboxypeptidase-like 7	1.19944	#N/A
29.5.11.4.5.2	protein.degradation.ubiquitin.E3.BTB/POZ Cullin3.BTB/POZ	pgsc0003dmg400000885	BTB/POZ domain-containing protein	1.21028	#N/A
29.5.1	protein.degradation.subtilases	pgsc0003dmg400006838	Subtilisin-like serine endopeptidase family protein	1.21104	3.36949
29.5.3	protein.degradation.cysteine protease	pgsc0003dmg400019033	aleurain-like protease	1.22811	#N/A
29.5.3	protein.degradation.cysteine protease	pgsc0003dmg400003756	xylem bark cysteine peptidase 3	1.23135	1.03814
29.5.11.4.2	protein.degradation.ubiquitin.E3.RING	pgsc0003dmg400030617	Zinc finger (C3HC4-type RING finger) family protein	1.23911	#N/A
29.5.11.4.3.2	protein.degradation.ubiquitin.E3.SCF.FBOX	pgsc0003dmg400006922	Ribonuclease inhibitor	1.24221	#N/A
29.5.2	protein.degradation.autophagy	pgsc0003dmg402012477	Ubiquitin-like superfamily protein	1.24443	1.1143
29.5.11.4.2	protein.degradation.ubiquitin.E3.RING	pgsc0003dmg400001351	RING/U-box superfamily protein	1.2577	#N/A
29.5	protein.degradation	pgsc0003dmg400013378	Peptidase family M48 family protein	1.26145	#N/A
29.5.11.3	protein.degradation.ubiquitin.E2	pgsc0003dmg400000177	0	1.26932	1.49418
29.5.11.4.3.2	protein.degradation.ubiquitin.E3.SCF.FBOX	pgsc0003dmg400021156	Actin-like ATPase superfamily protein	1.28962	#N/A
29.5	protein.degradation	pgsc0003dmg400014254	Insulinase (Peptidase family M16) family protein	1.29589	#N/A
29.5.11.4.2	protein.degradation.ubiquitin.E3.RING	pgsc0003dmg400022828	RING/U-box superfamily protein	1.31209	#N/A
29.5.11.4.3.2	protein.degradation.ubiquitin.E3.SCF.FBOX	pgsc0003dmg403013246	F-box/RNI-like superfamily protein	1.31298	1.23191
29.5.11.4.2	protein.degradation.ubiquitin.E3.RING	pgsc0003dmg400005969	RING-H2 finger A2A	1.33276	#N/A
29.5	protein.degradation	pgsc0003dmg400012199	Peptidase M1 family protein	1.34598	#N/A
29.5.11.4.3.2	protein.degradation.ubiquitin.E3.SCF.FBOX	pgsc0003dmg400011513	RNI-like superfamily protein	1.34907	#N/A
29.5.11.4.2	protein.degradation.ubiquitin.E3.RING	pgsc0003dmg400023248	zinc finger (C3HC4-type RING finger) family protein	1.35313	1.22289
29.5.5	protein.degradation.serine protease	pgsc0003dmg402030641	CLP protease proteolytic subunit 3	1.37291	#N/A
29.5.11.4.2	protein.degradation.ubiquitin.E3.RING	pgsc0003dmg400000808	Transmembrane Fragile-X-F-associated protein	1.4036	#N/A
29.5.5	protein.degradation.serine protease	pgsc0003dmg402007028	serine carboxypeptidase-like 2	1.41239	#N/A
29.5.11.4.3.2	protein.degradation.ubiquitin.E3.SCF.FBOX	pgsc0003dmg400015853	EIN3-binding F box protein 1	1.41525	1.40425
29.5.11.4.2	protein.degradation.ubiquitin.E3.RING	pgsc0003dmg400000180	RING-H2 finger B1A	1.42244	#N/A
29.5.11.4.2	protein.degradation.ubiquitin.E3.RING	pgsc0003dmg401029469	Zinc finger, C3HC4 type (RING finger) family protein	1.42345	#N/A
29.5.11.4.3.2	protein.degradation.ubiquitin.E3.SCF.FBOX	pgsc0003dmg400008524	Galactose oxidase/kelch repeat superfamily protein	1.44054	#N/A
29.5.11.4.2	protein.degradation.ubiquitin.E3.RING	pgsc0003dmg400004964	RING/U-box superfamily protein	1.48464	#N/A
29.5	protein.degradation	pgsc0003dmg400033928	Peptidase S41 family protein	1.49983	#N/A
29.5.5	protein.degradation.serine protease	pgsc0003dmg400000448	serine carboxypeptidase-like 48	1.50681	#N/A
29.5.3	protein.degradation.cysteine protease	pgsc0003dmg401023161	0	1.51556	#N/A
29.5	protein.degradation	pgsc0003dmg400032123	Protein of Unknown Function (DUF239)	1.57128	1.51845
29.5.11.4.2	protein.degradation.ubiquitin.E3.RING	pgsc0003dmg400020824	RING/FYVE/PHD zinc finger superfamily protein	1.5861	#N/A
29.5.11.4.3.2	protein.degradation.ubiquitin.E3.SCF.FBOX	pgsc0003dmg400024857	RNI-like superfamily protein	1.59068	1.79684
29.5.11.4.2	protein.degradation.ubiquitin.E3.RING	pgsc0003dmg400026151	Protein of unknown function (DUF1644)	1.59695	1.38959
29.5.11.4.2	protein.degradation.ubiquitin.E3.RING	pgsc0003dmg400013666	RING/U-box superfamily protein	1.60048	2.72197
29.5.11.4.2	protein.degradation.ubiquitin.E3.RING	pgsc0003dmg400001841	SBP (S-ribonuclease binding protein) family protein	1.60382	#N/A
29.5.11.4.2	protein.degradation.ubiquitin.E3.RING	pgsc0003dmg400026593	SBP (S-ribonuclease binding protein) family protein	1.60451	#N/A
29.5.11.4.3.2	protein.degradation.ubiquitin.E3.SCF.FBOX	pgsc0003dmg400016341	SKP1/ASK-interacting protein 16	1.61086	1.39273
29.5.11.4.3.2	protein.degradation.ubiquitin.E3.SCF.FBOX	pgsc0003dmg401023052	F-box and associated interaction domains-containing protein	1.6241	#N/A
29.5.11.4.3.2	protein.degradation.ubiquitin.E3.SCF.FBOX	pgsc0003dmg400026998	0	1.64042	#N/A
29.5.1	protein.degradation.subtilases	pgsc0003dmg400021513	Subtilase family protein	1.66403	1.70509
29.5.11.4.2	protein.degradation.ubiquitin.E3.RING	pgsc0003dmg400023486	RING/U-box superfamily protein	1.693	#N/A
29.5	protein.degradation	pgsc0003dmg400021612	Ubiquitin-like superfamily protein	1.72038	#N/A
29.5.11.4.2	protein.degradation.ubiquitin.E3.RING	pgsc0003dmg402022350	Zinc finger, RING-type Transcription factor jumonji/aspartyl beta-hydroxylase	1.72748	#N/A
29.5.11.4.2	protein.degradation.ubiquitin.E3.RING	pgsc0003dmg400001776	RING/U-box superfamily protein	1.72885	#N/A
29.5.11.4.2	protein.degradation.ubiquitin.E3.RING	pgsc0003dmg400030864	RING-H2 finger C1A	1.74917	#N/A
29.5.11.4.2	protein.degradation.ubiquitin.E3.RING	pgsc0003dmg400025317	Transducin/WD40 repeat-like superfamily protein	1.75524	#N/A
29.5.11.4.3.2	protein.degradation.ubiquitin.E3.SCF.FBOX	pgsc0003dmg400025093	F-box/RNI-like superfamily protein	1.78161	1.09632
29.5.11.4.2	protein.degradation.ubiquitin.E3.RING	pgsc0003dmg400022384	RING/U-box superfamily protein	1.78682	1.37079
29.5.7	protein.degradation.metalloprotease	pgsc0003dmg400028948	ARABIDOPSIS SERIN PROTEASE	1.81	1.56117
29.5.7	protein.degradation.metalloprotease	pgsc0003dmg400004149	FTSH protease 9	1.83155	1.34166
29.5.11	protein.degradation.ubiquitin	pgsc0003dmg400019641	phosphoinositide 4-kinase gamma 7	1.85186	1.42357
29.5.3	protein.degradation.cysteine protease	pgsc0003dmg400011213	Tetratricopeptide repeat (TPR)-like superfamily protein	1.85421	1.66986
29.5.11.4.2	protein.degradation.ubiquitin.E3.RING	pgsc0003dmg400017783	ARM repeat superfamily protein	1.87444	1.76341
29.5.11.4.2	protein.degradation.ubiquitin.E3.RING	pgsc0003dmg400011326	TOXICOS EN LEVADURA 2	1.87496	#N/A
29.5.11.4.2	protein.degradation.ubiquitin.E3.RING	pgsc0003dmg400038556	RING/U-box superfamily protein	1.87927	2.37119
29.5.11.4.2	protein.degradation.ubiquitin.E3.RING	pgsc0003dmg400007929	RING membrane-anchor 1	1.90401	3.14934
29.5.11.4.3.2	protein.degradation.ubiquitin.E3.SCF.FBOX	pgsc0003dmg401001040	F-box/RNI-like superfamily protein	1.9181	#N/A
29.5.1	protein.degradation.subtilases	pgsc0003dmg400006198	subtilisin-like serine protease 2	1.94714	#N/A
29.5.9	protein.degradation.AAA type	pgsc0003dmg400031271	P-loop containing nucleoside triphosphate hydrolases superfamily protein	1.95086	#N/A
29.5.9	protein.degradation.AAA type	pgsc0003dmg401003154	AAA-type ATPase family protein	1.97395	#N/A
29.5.11.4.2	protein.degradation.ubiquitin.E3.RING	pgsc0003dmg400023801	RING/U-box superfamily protein	1.98124	1.19461
29.5.5	protein.degradation.serine protease	pgsc0003dmg402000860	serine carboxypeptidase-like 42	1.98243	#N/A
29.5.11.4.2	protein.degradation.ubiquitin.E3.RING	pgsc0003dmg400021151	Transducin/WD40 repeat-like superfamily protein	2.02131	#N/A
29.5.1	protein.degradation.subtilases	pgsc0003dmg400017023	Subtilase family protein	2.03045	1.60716
29.5.11.4.2	protein.degradation.ubiquitin.E3.RING	pgsc0003dmg400005558	RING/U-box superfamily protein	2.03198	2.17313
29.5.9	protein.degradation.AAA type	pgsc0003dmg400041450	P-loop containing nucleoside triphosphate hydrolases superfamily protein	2.03817	1.90663
29.5.11.4.2	protein.degradation.ubiquitin.E3.RING	pgsc0003dmg400006951	TOXICOS EN LEVADURA 2	2.13339	2.79594
29.5.11.4.5.2	protein.degradation.ubiquitin.E3.BTB/POZ Cullin3.BTB/POZ	pgsc0003dmg400025221	BTB and TAZ domain protein 3	2.14018	#N/A
29.5.9	protein.degradation.AAA type	pgsc0003dmg400022572	cytochrome BC1 synthesis	2.15719	#N/A
29.5.1	protein.degradation.subtilases	pgsc0003dmg400007562	subtilase 1.3	2.16256	1.74743
29.5.11.4.2	protein.degradation.ubiquitin.E3.RING	pgsc0003dmg400020271	Domain of unknown function (DUF23)	2.21778	1.07609
29.5.11.4.2	protein.degradation.ubiquitin.E3.RING	pgsc0003dmg400014618	RING/FYVE/PHD zinc finger superfamily protein	2.23549	2.54555
29.5.11.4.2	protein.degradation.ubiquitin.E3.RING	pgsc0003dmg400025884	plant U-box 25	2.24262	#N/A
29.5.11.4.2	protein.degradation.ubiquitin.E3.RING	pgsc0003dmg400033032	zinc ion binding	2.26178	#N/A
29.5.11.4.2	protein.degradation.ubiquitin.E3.RING	pgsc0003dmg400005823	brassinosteroid-responsive RING-H2	2.26508	2.57638
29.5.11.4.2	protein.degradation.ubiquitin.E3.RING	pgsc0003dmg400024491	ARM repeat superfamily protein	2.28244	-1.51169
29.5.11.5	protein.degradation.ubiquitin.ubiquitin protease	pgsc0003dmg401015759	ubiquitin-specific protease 2	2.28838	#N/A
29.5.11.4.2	protein.degradation.ubiquitin.E3.RING	pgsc0003dmg400016884	RING/U-box superfamily protein	2.31021	1.7474
29.5.11.4.3.2	protein.degradation.ubiquitin.E3.SCF.FBOX	pgsc0003dmg400020354	F-box/RNI-like superfamily protein	2.33716	2.01408
29.5.7	protein.degradation.metalloprotease	pgsc0003dmg400004818	Matrixin family protein	2.39493	#N/A
29.5.11.4.2	protein.degradation.ubiquitin.E3.RING	pgsc0003dmg400015661	RING/U-box superfamily protein	2.45129	1.94235
29.5.11.4.2	protein.degradation.ubiquitin.E3.RING	pgsc0003dmg400006392	Zinc finger (C3HC4-type RING finger) family protein	2.47923	3.52332
29.5.1	protein.degradation.subtilases	pgsc0003dmg400024970	Subtilase family protein	2.50689	3.02172
29.5.11.4.2	protein.degradation.ubiquitin.E3.RING	pgsc0003dmg400000301	RING/U-box superfamily protein	2.5115	2.46563
29.5.11.4.3.2	protein.degradation.ubiquitin.E3.SCF.FBOX	pgsc0003dmg400023703	Galactose oxidase/kelch repeat superfamily protein	2.52044	3.38936
29.5.11.4.2	protein.degradation.ubiquitin.E3.RING	pgsc0003dmg400010495	RING/U-box superfamily protein	2.63784	#N/A
29.5.11.4.2	protein.degradation.ubiquitin.E3.RING	pgsc0003dmg401030736	RING/U-box superfamily protein	2.66927	3.04966
29.5.11.4.2	protein.degradation.ubiquitin.E3.RING	pgsc0003dmg400007928	RING membrane-anchor 1	2.75375	4.45344
29.5.9	protein.degradation.AAA type	pgsc0003dmg400022936	P-loop containing nucleoside triphosphate hydrolases superfamily protein	2.81793	2.49058
29.5.11.4.2	protein.degradation.ubiquitin.E3.RING	pgsc0003dmg400011831	RING/U-box superfamily protein	2.8216	3.07493
29.5.3	protein.degradation.cysteine protease	pgsc0003dmg400010207	senescence-associated gene 12	2.84204	#N/A
29.5.9	protein.degradation.AAA type	pgsc0003dmg400022574	cytochrome BC1 synthesis	2.89308	#N/A
29.5.11.4.2	protein.degradation.ubiquitin.E3.RING	pgsc0003dmg400023634	RING/U-box superfamily protein	3.07646	#N/A
29.5.1	protein.degradation.subtilases	pgsc0003dmg400015410	Subtilisin-like serine endopeptidase family protein	3.09958	2.43474
29.5.1	protein.degradation.subtilases	pgsc0003dmg400024971	Subtilase family protein	3.31044	#N/A
29.5.11.4.2	protein.degradation.ubiquitin.E3.RING	pgsc0003dmg400008916	RING/U-box superfamily protein	3.34164	2.17254
29.5.1	protein.degradation.subtilases	pgsc0003dmg400014489	Subtilase family protein	3.37116	#N/A
29.5.11.4.2	protein.degradation.ubiquitin.E3.RING	pgsc0003dmg400009420	RING/U-box superfamily protein	3.54018	3.63332
29.5.1	protein.degradation.subtilases	pgsc0003dmg400006840	subtilisin-like serine protease 2	3.5466	4.66941
29.5.5	protein.degradation.serine protease	pgsc0003dmg400012677	Rhomboid-related intramembrane serine protease family protein	3.77191	3.60519
29.5.9	protein.degradation.AAA type	pgsc0003dmg400003525	P-loop containing nucleoside triphosphate hydrolases superfamily protein	3.77406	#N/A
29.5.11.4.2	protein.degradation.ubiquitin.E3.RING	pgsc0003dmg400029328	RING/U-box superfamily protein	3.82356	4.56223
29.5.1	protein.degradation.subtilases	pgsc0003dmg400006841	subtilisin-like serine protease 2	4.21002	6.26951
29.5.11.4.2	protein.degradation.ubiquitin.E3.RING	pgsc0003dmg400003962	RING/U-box superfamily protein	4.7257	6.32778
29.5.1	protein.degradation.subtilases	pgsc0003dmg400009947	Subtilisin-like serine endopeptidase family protein	5.034	3.72222
29.5	protein.degradation	pgsc0003dmg400013484	Peptidase C15, pyroglutamyl peptidase I-like	#N/A	-1.14261
29.5	protein.degradation	pgsc0003dmg400009430	allantoate amidohydrolase	#N/A	2.2511
29.5	protein.degradation	pgsc0003dmg400028707	Protein of Unknown Function (DUF239)	#N/A	-1.73118
29.5.1	protein.degradation.subtilases	pgsc0003dmg401000585	Subtilase family protein	#N/A	-2.13558
29.5.1	protein.degradation.subtilases	pgsc0003dmg400014862	Subtilase family protein	#N/A	1.62415
29.5.1	protein.degradation.subtilases	pgsc0003dmg400016091	Subtilase family protein	#N/A	-2.40827
29.5.1	protein.degradation.subtilases	pgsc0003dmg400021198	Subtilase family protein	#N/A	-1.34891
29.5.1	protein.degradation.subtilases	pgsc0003dmg400038332	Subtilisin-like serine endopeptidase family protein	#N/A	2.35233
29.5.11.1	protein.degradation.ubiquitin.ubiquitin	pgsc0003dmg400003984	polyubiquitin 10	#N/A	-1.04827
29.5.11.20	protein.degradation.ubiquitin.proteasom	pgsc0003dmg400013151	proteasome family protein	#N/A	1.03292
29.5.11.3	protein.degradation.ubiquitin.E2	pgsc0003dmg400009844	sumo conjugation enzyme 1	#N/A	-1.07472
29.5.11.3	protein.degradation.ubiquitin.E2	pgsc0003dmg402022253	ubiquitin-conjugating enzyme 28	#N/A	1.20242
29.5.11.4.2	protein.degradation.ubiquitin.E3.RING	pgsc0003dmg400014487	CHY-type/CTCHY-type/RING-type Zinc finger protein	#N/A	2.22605
29.5.11.4.2	protein.degradation.ubiquitin.E3.RING	pgsc0003dmg400029719	RING membrane-anchor 1	#N/A	1.41279
29.5.11.4.2	protein.degradation.ubiquitin.E3.RING	pgsc0003dmg400025178	RING/U-box superfamily protein	#N/A	-1.06804
29.5.11.4.2	protein.degradation.ubiquitin.E3.RING	pgsc0003dmg400010342	SBP (S-ribonuclease binding protein) family protein	#N/A	1.63697
29.5.11.4.2	protein.degradation.ubiquitin.E3.RING	pgsc0003dmg400001719	TOXICOS EN LEVADURA 4	#N/A	-1.67799
29.5.11.4.2	protein.degradation.ubiquitin.E3.RING	pgsc0003dmg400026112	Protease-associated (PA) RING/U-box zinc finger family protein	#N/A	1.29669
29.5.11.4.2	protein.degradation.ubiquitin.E3.RING	pgsc0003dmg400012569	RING/U-box superfamily protein	#N/A	1.70519
29.5.11.4.2	protein.degradation.ubiquitin.E3.RING	pgsc0003dmg400021684	RING membrane-anchor 1	#N/A	-1.47871
29.5.11.4.2	protein.degradation.ubiquitin.E3.RING	pgsc0003dmg400045432	plant U-box 18	#N/A	-2.33231
29.5.11.4.2	protein.degradation.ubiquitin.E3.RING	pgsc0003dmg400022525	RING/U-box superfamily protein	#N/A	3.34067
29.5.11.4.2	protein.degradation.ubiquitin.E3.RING	pgsc0003dmg400002153	RING-H2 finger C2A	#N/A	-1.76981
29.5.11.4.2	protein.degradation.ubiquitin.E3.RING	pgsc0003dmg400028819	RING/U-box superfamily protein	#N/A	1.70487
29.5.11.4.2	protein.degradation.ubiquitin.E3.RING	pgsc0003dmg400010616	ARM repeat superfamily protein	#N/A	-1.95072
29.5.11.4.2	protein.degradation.ubiquitin.E3.RING	pgsc0003dmg400001703	zinc ion binding	#N/A	1.25736
29.5.11.4.2	protein.degradation.ubiquitin.E3.RING	pgsc0003dmg400000908	RING/U-box superfamily protein	#N/A	-3.84987
29.5.11.4.2	protein.degradation.ubiquitin.E3.RING	pgsc0003dmg402006561	RING/FYVE/PHD zinc finger superfamily protein	#N/A	-1.26945
29.5.11.4.2	protein.degradation.ubiquitin.E3.RING	pgsc0003dmg400028462	plant U-box 17	#N/A	-1.87431
29.5.11.4.2	protein.degradation.ubiquitin.E3.RING	pgsc0003dmg400016713	RING/U-box superfamily protein	#N/A	-2.41157
29.5.11.4.2	protein.degradation.ubiquitin.E3.RING	pgsc0003dmg400022633	Domain of unknown function (DUF23)	#N/A	-2.01364
29.5.11.4.2	protein.degradation.ubiquitin.E3.RING	pgsc0003dmg400032766	plant U-box 18	#N/A	-1.85153
29.5.11.4.2	protein.degradation.ubiquitin.E3.RING	pgsc0003dmg400013647	Transcription factor jumonji (jmjC) domain-containing protein	#N/A	2.5316
29.5.11.4.2	protein.degradation.ubiquitin.E3.RING	pgsc0003dmg400040429	plant U-box 18	#N/A	-2.33623
29.5.11.4.2	protein.degradation.ubiquitin.E3.RING	pgsc0003dmg400023445	plant U-box 25	#N/A	2.66145
29.5.11.4.2	protein.degradation.ubiquitin.E3.RING	pgsc0003dmg400004128	RING/U-box superfamily protein	#N/A	1.20735
29.5.11.4.2	protein.degradation.ubiquitin.E3.RING	pgsc0003dmg400021326	plant U-box 23	#N/A	-5.03742
29.5.11.4.2	protein.degradation.ubiquitin.E3.RING	pgsc0003dmg400000688	RING/U-box superfamily protein	#N/A	-1.50703
29.5.11.4.2	protein.degradation.ubiquitin.E3.RING	pgsc0003dmg400006187	SBP (S-ribonuclease binding protein) family protein	#N/A	-2.00729
29.5.11.4.2	protein.degradation.ubiquitin.E3.RING	pgsc0003dmg400017761	RING/U-box superfamily protein	#N/A	-2.31649
29.5.11.4.2	protein.degradation.ubiquitin.E3.RING	pgsc0003dmg400009919	RING/U-box superfamily protein	#N/A	-1.43903
29.5.11.4.3.2	protein.degradation.ubiquitin.E3.SCF.FBOX	pgsc0003dmg400003174	Galactose oxidase/kelch repeat superfamily protein	#N/A	1.28514
29.5.11.4.3.2	protein.degradation.ubiquitin.E3.SCF.FBOX	pgsc0003dmg400016471	F-box family protein with a domain of unknown function (DUF295)	#N/A	-2.41417
29.5.11.4.3.2	protein.degradation.ubiquitin.E3.SCF.FBOX	pgsc0003dmg400014130	RNI-like superfamily protein	#N/A	1.20048
29.5.11.4.3.2	protein.degradation.ubiquitin.E3.SCF.FBOX	pgsc0003dmg400030928	EIN3-binding F box protein 1	#N/A	3.0369
29.5.11.4.3.2	protein.degradation.ubiquitin.E3.SCF.FBOX	pgsc0003dmg400024958	VIER F-box proteine 1	#N/A	-2.05017
29.5.11.4.3.2	protein.degradation.ubiquitin.E3.SCF.FBOX	pgsc0003dmg400007376	F-box family protein	#N/A	-2.85517
29.5.11.4.3.2	protein.degradation.ubiquitin.E3.SCF.FBOX	pgsc0003dmg400011864	RNI-like superfamily protein	#N/A	1.28685
29.5.11.4.3.2	protein.degradation.ubiquitin.E3.SCF.FBOX	pgsc0003dmg400017998	F-box and associated interaction domains-containing protein	#N/A	1.40965
29.5.11.4.3.2	protein.degradation.ubiquitin.E3.SCF.FBOX	pgsc0003dmg400005946	F-box protein 2	#N/A	-1.29568
29.5.11.4.3.2	protein.degradation.ubiquitin.E3.SCF.FBOX	pgsc0003dmg400002699	F-box and associated interaction domains-containing protein	#N/A	1.32926
29.5.11.4.3.2	protein.degradation.ubiquitin.E3.SCF.FBOX	pgsc0003dmg400001786	KAR-UP F-box 1	#N/A	1.87242
29.5.11.5	protein.degradation.ubiquitin.ubiquitin protease	pgsc0003dmg400012557	ubiquitin-specific protease 3	#N/A	1.0566
29.5.3	protein.degradation.cysteine protease	pgsc0003dmg400005950	cystatin B	#N/A	5.50785
29.5.3	protein.degradation.cysteine protease	pgsc0003dmg400026899	cystatin B	#N/A	5.93871
29.5.3	protein.degradation.cysteine protease	pgsc0003dmg400030957	Papain family cysteine protease	#N/A	-1.71225
29.5.4	protein.degradation.aspartate protease	pgsc0003dmg400030172	aspartic proteinase A1	#N/A	-2.77736
29.5.4	protein.degradation.aspartate protease	pgsc0003dmg400022062	aspartic proteinase A1	#N/A	-1.5978
29.5.4	protein.degradation.aspartate protease	pgsc0003dmg400013439	aspartic proteinase A1	#N/A	-2.2101
29.5.4	protein.degradation.aspartate protease	pgsc0003dmg400001199	Eukaryotic aspartyl protease family protein	#N/A	-1.70927
29.5.5	protein.degradation.serine protease	pgsc0003dmg400020761	serine carboxypeptidase-like 47	#N/A	2.21599
29.5.5	protein.degradation.serine protease	pgsc0003dmg400001455	serine carboxypeptidase-like 25	#N/A	-3.36764
29.5.5	protein.degradation.serine protease	pgsc0003dmg400000552	serine protease inhibitor, Kazal-type family protein	#N/A	-1.45394
29.5.7	protein.degradation.metalloprotease	pgsc0003dmg400025737	ethylene-dependent gravitropism-deficient and yellow-green-like 3	#N/A	-1.62035
34	transport	pgsc0003dmg400030912	Nucleotide/sugar transporter family protein	#N/A	3.29938
34	transport	pgsc0003dmg400016649	nodulin MtN21 /EamA-like transporter family protein	-1.17696	#N/A
34.16	transport.ABC transporters and multidrug resistance systems	pgsc0003dmg400028893	multidrug resistance-associated protein 14	-4.60965	-4.36252
34.16	transport.ABC transporters and multidrug resistance systems	pgsc0003dmg400006594	multidrug resistance-associated protein 14	-1.71176	-4.24477
34.16	transport.ABC transporters and multidrug resistance systems	pgsc0003dmg400018249	pleiotropic drug resistance 9	#N/A	-4.02852
34.16	transport.ABC transporters and multidrug resistance systems	pgsc0003dmg400012001	ABC transporter family protein	-4.13104	-3.81155
34.16	transport.ABC transporters and multidrug resistance systems	pgsc0003dmg402018143	ATP-binding cassette A2	-1.63382	-2.97574
34.16	transport.ABC transporters and multidrug resistance systems	pgsc0003dmg400002789	non-intrinsic ABC protein 9	-2.6736	-2.35831
34.16	transport.ABC transporters and multidrug resistance systems	pgsc0003dmg400003078	P-glycoprotein 9	-1.3337	-2.01332
34.16	transport.ABC transporters and multidrug resistance systems	pgsc0003dmg400007294	ATP binding cassette subfamily B4	#N/A	-1.97453
34.16	transport.ABC transporters and multidrug resistance systems	pgsc0003dmg400007318	pleiotropic drug resistance 3	-2.16309	-1.88085
34.16	transport.ABC transporters and multidrug resistance systems	pgsc0003dmg400021822	P-glycoprotein 21	-2.06466	-1.78362
34.16	transport.ABC transporters and multidrug resistance systems	pgsc0003dmg400016797	white-brown complex homolog protein 11	-1.76742	-1.61822
34.16	transport.ABC transporters and multidrug resistance systems	pgsc0003dmg400010314	P-loop containing nucleoside triphosphate hydrolases superfamily protein	-1.91235	-1.31233
34.16	transport.ABC transporters and multidrug resistance systems	pgsc0003dmg400007295	P-glycoprotein 21	-1.63783	-1.27659
34.16	transport.ABC transporters and multidrug resistance systems	pgsc0003dmg400003549	Protein kinase superfamily protein	#N/A	-1.17261
34.16	transport.ABC transporters and multidrug resistance systems	pgsc0003dmg400022987	general control non-repressible 4	#N/A	1.01596
34.16	transport.ABC transporters and multidrug resistance systems	pgsc0003dmg400000879	ATP-binding casette family G25	1.94934	1.16914
34.16	transport.ABC transporters and multidrug resistance systems	pgsc0003dmg400028925	non-intrinsic ABC protein 3	1.51692	1.32327
34.16	transport.ABC transporters and multidrug resistance systems	pgsc0003dmg400017432	multidrug resistance-associated protein 3	#N/A	1.51942
34.16	transport.ABC transporters and multidrug resistance systems	pgsc0003dmg400018479	ATP-binding cassette 14	1.84264	1.55238
34.16	transport.ABC transporters and multidrug resistance systems	pgsc0003dmg400008576	multidrug resistance-associated protein 5	1.71059	1.68035
34.16	transport.ABC transporters and multidrug resistance systems	pgsc0003dmg400019392	general control non-repressible 4	1.54771	1.70538
34.16	transport.ABC transporters and multidrug resistance systems	pgsc0003dmg400007141	ABC transporter family protein	2.22137	1.90901
34.16	transport.ABC transporters and multidrug resistance systems	pgsc0003dmg400007465	ABC-2 type transporter family protein	1.9629	1.92
34.16	transport.ABC transporters and multidrug resistance systems	pgsc0003dmg401013112	pleiotropic drug resistance 12	#N/A	2.37576
34.16	transport.ABC transporters and multidrug resistance systems	pgsc0003dmg400007190	zinc induced facilitator-like 1	4.25873	2.99577
34.16	transport.ABC transporters and multidrug resistance systems	pgsc0003dmg400021343	ABC-2 type transporter family protein	4.82248	3.29891
34.16	transport.ABC transporters and multidrug resistance systems	pgsc0003dmg400031248	multidrug resistance-associated protein 9	2.544	3.32796
34.16	transport.ABC transporters and multidrug resistance systems	pgsc0003dmg401004392	multidrug resistance-associated protein 15	1.24651	3.82694
34.16	transport.ABC transporters and multidrug resistance systems	pgsc0003dmg401003297	zinc induced facilitator-like 1	#N/A	4.07801
34.16	transport.ABC transporters and multidrug resistance systems	pgsc0003dmg402004392	multidrug resistance-associated protein 9	3.75903	4.57332
34.16	transport.ABC transporters and multidrug resistance systems	pgsc0003dmg400033641	multidrug resistance-associated protein 6	5.33861	4.74758
34.16	transport.ABC transporters and multidrug resistance systems	pgsc0003dmg402029631	pleiotropic drug resistance 12	#N/A	7.67111
34.16	transport.ABC transporters and multidrug resistance systems	pgsc0003dmg402002262	pleiotropic drug resistance 12	2.76704	#N/A
34.16	transport.ABC transporters and multidrug resistance systems	pgsc0003dmg400023388	pleiotropic drug resistance 6	2.17607	#N/A
34.16	transport.ABC transporters and multidrug resistance systems	pgsc0003dmg402003297	zinc induced facilitator-like 1	1.8708	#N/A
34.16	transport.ABC transporters and multidrug resistance systems	pgsc0003dmg400026131	pleiotropic drug resistance 4	1.74902	#N/A
34.16	transport.ABC transporters and multidrug resistance systems	pgsc0003dmg400027509	zinc induced facilitator-like 1	1.73568	#N/A
34.16	transport.ABC transporters and multidrug resistance systems	pgsc0003dmg402013112	pleiotropic drug resistance 12	1.46176	#N/A
34.16	transport.ABC transporters and multidrug resistance systems	pgsc0003dmg400016576	general control non-repressible 5	1.26555	#N/A
34.16	transport.ABC transporters and multidrug resistance systems	pgsc0003dmg400011374	multidrug resistance-associated protein 4	1.10762	#N/A
34.16	transport.ABC transporters and multidrug resistance systems	pgsc0003dmg400002613	ABC-2 and Plant PDR ABC-type transporter family protein	-1.2912	#N/A
34.16	transport.ABC transporters and multidrug resistance systems	pgsc0003dmg400007340	multidrug resistance-associated protein 14	-1.7808	#N/A
34.3	transport.amino acids	pgsc0003dmg400010866	Transmembrane amino acid transporter family protein	-5.55328	-4.71112
34.3	transport.amino acids	pgsc0003dmg400030568	bidirectional amino acid transporter 1	-4.42183	-3.28674
34.3	transport.amino acids	pgsc0003dmg400020266	lysine histidine transporter 1	-2.3375	-3.21001
34.3	transport.amino acids	pgsc0003dmg400011771	amino acid permease 2	-2.99757	-2.90202
34.3	transport.amino acids	pgsc0003dmg400002775	Inorganic H pyrophosphatase family protein	-1.68501	-2.79988
34.3	transport.amino acids	pgsc0003dmg400025834	amino acid permease 6	-2.32231	-2.33129
34.3	transport.amino acids	pgsc0003dmg400019182	Transmembrane amino acid transporter family protein	-2.06071	-1.93144
34.3	transport.amino acids	pgsc0003dmg400000468	Transmembrane amino acid transporter family protein	-2.60492	-1.37693
34.3	transport.amino acids	pgsc0003dmg400035823	Transmembrane amino acid transporter family protein	-1.7909	-1.23577
34.3	transport.amino acids	pgsc0003dmg400005455	0	-1.45246	-1.22985
34.3	transport.amino acids	pgsc0003dmg400028215	cationic amino acid transporter 2	#N/A	-1.04223
34.3	transport.amino acids	pgsc0003dmg400022255	amino acid permease 2	2.11902	1.11013
34.3	transport.amino acids	pgsc0003dmg400007597	cationic amino acid transporter 7	#N/A	1.88182
34.3	transport.amino acids	pgsc0003dmg400011068	Transmembrane amino acid transporter family protein	#N/A	2.11252
34.3	transport.amino acids	pgsc0003dmg400031347	Transmembrane amino acid transporter family protein	2.18329	2.13615
34.3	transport.amino acids	pgsc0003dmg400000818	Transmembrane amino acid transporter family protein	#N/A	2.46551
34.3	transport.amino acids	pgsc0003dmg400026549	Transmembrane amino acid transporter family protein	3.60311	2.55206
34.3	transport.amino acids	pgsc0003dmg400018670	Transmembrane amino acid transporter family protein	2.72838	2.72785
34.3	transport.amino acids	pgsc0003dmg400029153	Transmembrane amino acid transporter family protein	2.16378	2.91792
34.3	transport.amino acids	pgsc0003dmg400031456	Transmembrane amino acid transporter family protein	3.36796	3.37752
34.3	transport.amino acids	pgsc0003dmg400029866	Transmembrane amino acid transporter family protein	#N/A	4.01743
34.3	transport.amino acids	pgsc0003dmg400011538	amino acid permease 6	4.54878	4.06089
34.3	transport.amino acids	pgsc0003dmg400009969	Transmembrane amino acid transporter family protein	#N/A	4.62526
34.3	transport.amino acids	pgsc0003dmg400021623	Transmembrane amino acid transporter family protein	2.75913	4.99079
34.3	transport.amino acids	pgsc0003dmg400027188	proline transporter 2	4.23304	#N/A
34.3	transport.amino acids	pgsc0003dmg400007424	Transmembrane amino acid transporter family protein	1.63633	#N/A
34.3	transport.amino acids	pgsc0003dmg400027187	proline transporter 2	1.50561	#N/A
34.3	transport.amino acids	pgsc0003dmg400014208	Inorganic H pyrophosphatase family protein	1.02515	#N/A
34.3	transport.amino acids	pgsc0003dmg400004961	0	-1.24426	#N/A
34.3	transport.amino acids	pgsc0003dmg400021102	amino acid transporter 1	-1.71322	#N/A
34.3	transport.amino acids	pgsc0003dmg400043788	Transmembrane amino acid transporter family protein	-1.86404	#N/A
34.3	transport.amino acids	pgsc0003dmg400023205	like AUXIN RESISTANT 2	-1.88355	#N/A
34.5	transport.ammonium	pgsc0003dmg400028710	ammonium transporter 12	2.27355	#N/A
34.21	transport.calcium	pgsc0003dmg400027885	cation calcium exchanger 4	-3.90539	-4.58005
34.21	transport.calcium	pgsc0003dmg400004454	CAX-interacting protein 2	#N/A	1.078
34.21	transport.calcium	pgsc0003dmg400028607	cation exchanger 11	-1.57215	#N/A
34.22	transport.cyclic nucleotide or calcium regulated channels	pgsc0003dmg400008089	cyclic nucleotide-gated channel 15	-2.47305	-3.04788
34.22	transport.cyclic nucleotide or calcium regulated channels	pgsc0003dmg400029552	cyclic nucleotide-gated channel 14	-2.01752	-1.81057
34.22	transport.cyclic nucleotide or calcium regulated channels	pgsc0003dmg400019612	cyclic nucleotide gated channel 1	-2.52768	-1.61483
34.22	transport.cyclic nucleotide or calcium regulated channels	pgsc0003dmg400000217	cyclic nucleotide gated channel 1	-3.01143	#N/A
34.23.1	transport.hormones.auxin	pgsc0003dmg400002204	N-MYC downregulated-like 2	-5.29421	-5.23752
34.23.1	transport.hormones.auxin	pgsc0003dmg400003248	N-MYC downregulated-like 1	-3.00091	-3.25272
34.19	transport.Major Intrinsic Proteins	pgsc0003dmg400001640	plasma membrane intrinsic protein 28	-2.88289	#N/A
34.19.3	transport.Major Intrinsic Proteins.NIP	pgsc0003dmg401028457	NOD26-like intrinsic protein 12	-1.76082	-2.34283
34.19.3	transport.Major Intrinsic Proteins.NIP	pgsc0003dmg400014123	NOD26-like intrinsic protein 61	#N/A	1.36515
34.19.3	transport.Major Intrinsic Proteins.NIP	pgsc0003dmg400027819	NOD26-like major intrinsic protein 1	-1.77458	#N/A
34.19.3	transport.Major Intrinsic Proteins.NIP	pgsc0003dmg400028456	NOD26-like intrinsic protein 12	-3.02261	#N/A
34.19.1	transport.Major Intrinsic Proteins.PIP	pgsc0003dmg400006183	plasma membrane intrinsic protein 3	#N/A	-2.14487
34.19.1	transport.Major Intrinsic Proteins.PIP	pgsc0003dmg400000045	plasma membrane intrinsic protein 14	#N/A	-2.13595
34.19.1	transport.Major Intrinsic Proteins.PIP	pgsc0003dmg400020742	plasma membrane intrinsic protein 14	#N/A	-1.4738
34.19.1	transport.Major Intrinsic Proteins.PIP	pgsc0003dmg400012337	plasma membrane intrinsic protein 14	2.32062	1.13537
34.19.1	transport.Major Intrinsic Proteins.PIP	pgsc0003dmg400010475	plasma membrane intrinsic protein 2A	3.8157	#N/A
34.19.1	transport.Major Intrinsic Proteins.PIP	pgsc0003dmg402020908	plasma membrane intrinsic protein 24	3.42656	#N/A
34.19.1	transport.Major Intrinsic Proteins.PIP	pgsc0003dmg401020908	plasma membrane intrinsic protein 2A	3.23341	#N/A
34.19.1	transport.Major Intrinsic Proteins.PIP	pgsc0003dmg400020906	plasma membrane intrinsic protein 2A	3.12426	#N/A
34.19.1	transport.Major Intrinsic Proteins.PIP	pgsc0003dmg400005780	plasma membrane intrinsic protein 14	2.59696	#N/A
34.19.1	transport.Major Intrinsic Proteins.PIP	pgsc0003dmg400024197	plasma membrane intrinsic protein 25	2.35458	#N/A
34.19.1	transport.Major Intrinsic Proteins.PIP	pgsc0003dmg400004980	plasma membrane intrinsic protein 15	1.613	#N/A
34.19.1	transport.Major Intrinsic Proteins.PIP	pgsc0003dmg400008078	plasma membrane intrinsic protein 24	1.26969	#N/A
34.19.4	transport.Major Intrinsic Proteins.SIP	pgsc0003dmg400008358	Aquaporin-like superfamily protein	-2.46889	-1.57442
34.19.2	transport.Major Intrinsic Proteins.TIP	pgsc0003dmg400026463	delta tonoplast integral protein	-3.54838	-4.28784
34.19.2	transport.Major Intrinsic Proteins.TIP	pgsc0003dmg400030308	tonoplast intrinsic protein 13	1.67733	#N/A
34.19.2	transport.Major Intrinsic Proteins.TIP	pgsc0003dmg400011875	tonoplast intrinsic protein 23	1.59635	#N/A
34.19.2	transport.Major Intrinsic Proteins.TIP	pgsc0003dmg400016528	delta tonoplast integral protein	-2.65242	#N/A
34.98	transport.membrane system unknown	pgsc0003dmg400007886	Major facilitator superfamily protein	#N/A	-1.72593
34.98	transport.membrane system unknown	pgsc0003dmg400014824	phosphate starvation-induced gene 3	2.22824	2.03023
34.8	transport.metabolite transporters at the envelope membrane	pgsc0003dmg400027634	Nucleotide/sugar transporter family protein	-1.25905	-1.61659
34.8	transport.metabolite transporters at the envelope membrane	pgsc0003dmg401027186	Nucleotide-sugar transporter family protein	-1.59639	-1.27001
34.8	transport.metabolite transporters at the envelope membrane	pgsc0003dmg400028641	nucleotide transporter 1	1.049	1.00444
34.8	transport.metabolite transporters at the envelope membrane	pgsc0003dmg400018150	Glucose-6-phosphate/phosphate translocator-related	#N/A	1.09353
34.8	transport.metabolite transporters at the envelope membrane	pgsc0003dmg400005602	glucose 6-phosphate/phosphate translocator 1	#N/A	1.13366
34.8	transport.metabolite transporters at the envelope membrane	pgsc0003dmg400001041	glucose 6-phosphate/phosphate translocator 1	#N/A	1.21772
34.8	transport.metabolite transporters at the envelope membrane	pgsc0003dmg400005269	glucose-6-phosphate/phosphate translocator 2	6.41247	6.60308
34.8	transport.metabolite transporters at the envelope membrane	pgsc0003dmg400001459	Nucleotide-sugar transporter family protein	-1.61045	#N/A
34.8	transport.metabolite transporters at the envelope membrane	pgsc0003dmg400029844	Nucleotide-sugar transporter family protein	-2.14375	#N/A
34.9	transport.metabolite transporters at the mitochondrial membrane	pgsc0003dmg400014236	Mitochondrial substrate carrier family protein	-3.1414	-2.99067
34.9	transport.metabolite transporters at the mitochondrial membrane	pgsc0003dmg401028903	SLAC1 homologue 3	#N/A	-2.73004
34.9	transport.metabolite transporters at the mitochondrial membrane	pgsc0003dmg400014597	dicarboxylate carrier 2	-2.56824	-2.70428
34.9	transport.metabolite transporters at the mitochondrial membrane	pgsc0003dmg400028611	peroxisomal adenine nucleotide carrier 1	-2.93994	-2.39753
34.9	transport.metabolite transporters at the mitochondrial membrane	pgsc0003dmg400016140	uncoupling protein 5	#N/A	-2.29032
34.9	transport.metabolite transporters at the mitochondrial membrane	pgsc0003dmg400030453	Mitochondrial substrate carrier family protein	-1.40678	-1.67897
34.9	transport.metabolite transporters at the mitochondrial membrane	pgsc0003dmg400022810	Mitochondrial substrate carrier family protein	-1.74959	-1.53866
34.9	transport.metabolite transporters at the mitochondrial membrane	pgsc0003dmg400008144	Mitochondrial substrate carrier family protein	-1.02707	-1.11397
34.9	transport.metabolite transporters at the mitochondrial membrane	pgsc0003dmg400000210	adenine nucleotide transporter 1	#N/A	1.00074
34.9	transport.metabolite transporters at the mitochondrial membrane	pgsc0003dmg401002858	Mitochondrial substrate carrier family protein	#N/A	1.025
34.9	transport.metabolite transporters at the mitochondrial membrane	pgsc0003dmg400020780	Mitochondrial substrate carrier family protein	1.24585	1.43067
34.9	transport.metabolite transporters at the mitochondrial membrane	pgsc0003dmg400029386	Mitochondrial substrate carrier family protein	2.55621	2.25337
34.9	transport.metabolite transporters at the mitochondrial membrane	pgsc0003dmg400016535	Mitochondrial substrate carrier family protein	3.28228	2.93326
34.9	transport.metabolite transporters at the mitochondrial membrane	pgsc0003dmg400007290	0	3.03839	#N/A
34.9	transport.metabolite transporters at the mitochondrial membrane	pgsc0003dmg400009071	manganese tracking factor for mitochondrial SOD2	1.49629	#N/A
34.9	transport.metabolite transporters at the mitochondrial membrane	pgsc0003dmg400019378	adenine nucleotide transporter 1	1.29353	#N/A
34.9	transport.metabolite transporters at the mitochondrial membrane	pgsc0003dmg400001464	Mitochondrial substrate carrier family protein	-1.11595	#N/A
34.9	transport.metabolite transporters at the mitochondrial membrane	pgsc0003dmg400034083	phosphate transporter 31	-2.3755	#N/A
34.12	transport.metal	pgsc0003dmg400008438	Heavy metal transport/detoxification superfamily protein	#N/A	-4.90567
34.12	transport.metal	pgsc0003dmg400023142	Ctr copper transporter family	#N/A	-4.00422
34.12	transport.metal	pgsc0003dmg400028185	Heavy metal transport/detoxification superfamily protein	#N/A	-3.67242
34.12	transport.metal	pgsc0003dmg400010343	zinc transporter 10 precursor	#N/A	-3.66643
34.12	transport.metal	pgsc0003dmg400002151	ZRT/IRT-like protein 2	#N/A	-3.50825
34.12	transport.metal	pgsc0003dmg400010373	zinc transporter 10 precursor	#N/A	-3.40882
34.12	transport.metal	pgsc0003dmg400004287	Cation efflux family protein	-2.87361	-3.39513
34.12	transport.metal	pgsc0003dmg400009656	Cation efflux family protein	#N/A	-2.71413
34.12	transport.metal	pgsc0003dmg400011720	copper transporter 1	#N/A	-2.67432
34.12	transport.metal	pgsc0003dmg400011086	copper transporter 4	-2.5723	-2.25552
34.12	transport.metal	pgsc0003dmg400020561	methyltransferases	-2.41932	-2.16846
34.12	transport.metal	pgsc0003dmg400012559	0	-2.13056	-1.75027
34.12	transport.metal	pgsc0003dmg400023960	Heavy metal transport/detoxification superfamily protein	#N/A	-1.41688
34.12	transport.metal	pgsc0003dmg400029937	zinc transporter 4 precursor	-1.59008	-1.10474
34.12	transport.metal	pgsc0003dmg400021539	NRAMP metal ion transporter 2	1.02216	1.05684
34.12	transport.metal	pgsc0003dmg400021547	NRAMP metal ion transporter family protein	#N/A	1.06897
34.12	transport.metal	pgsc0003dmg400009507	Copper transport protein family	2.2514	2.01301
34.12	transport.metal	pgsc0003dmg400009540	Ctr copper transporter family	2.23455	2.17054
34.12	transport.metal	pgsc0003dmg400031424	Copper transport protein family	2.35111	2.24216
34.12	transport.metal	pgsc0003dmg400014936	zinc transporter 1 precursor	1.87518	3.02252
34.12	transport.metal	pgsc0003dmg400027159	ZIP metal ion transporter family	4.1665	3.62473
34.12	transport.metal	pgsc0003dmg400024409	zinc transporter 5 precursor	3.12681	#N/A
34.12	transport.metal	pgsc0003dmg400009247	natural resistance-associated macrophage protein 1	2.70268	#N/A
34.12	transport.metal	pgsc0003dmg400011247	Cation efflux family protein	2.29471	#N/A
34.12	transport.metal	pgsc0003dmg400009436	copper-exporting ATPase / responsive-to-antagonist 1 / copper-transporting ATPase (RAN1)	1.44815	#N/A
34.12	transport.metal	pgsc0003dmg400030333	metal tolerance protein B1	-1.13009	#N/A
34.12	transport.metal	pgsc0003dmg400013108	zinc transporter 5 precursor	-1.51502	#N/A
34.99	transport.misc	pgsc0003dmg400022741	MATE efflux family protein	-9.85949	-7.57262
34.99	transport.misc	pgsc0003dmg400025273	MATE efflux family protein	-3.60177	-5.82383
34.99	transport.misc	pgsc0003dmg400016683	MATE efflux family protein	-2.14444	-5.42655
34.99	transport.misc	pgsc0003dmg400014267	MATE efflux family protein	-5.86935	-5.04074
34.99	transport.misc	pgsc0003dmg400010296	Sec14p-like phosphatidylinositol transfer family protein	#N/A	-4.27764
34.99	transport.misc	pgsc0003dmg400025501	MATE efflux family protein	#N/A	-4.05219
34.99	transport.misc	pgsc0003dmg400018749	MATE efflux family protein	#N/A	-3.69593
34.99	transport.misc	pgsc0003dmg400003075	AWPM-19-like family protein	-2.37735	-3.28206
34.99	transport.misc	pgsc0003dmg400004354	AWPM-19-like family protein	-2.81153	-3.09964
34.99	transport.misc	pgsc0003dmg400001559	Major facilitator superfamily protein	-3.45228	-3.00285
34.99	transport.misc	pgsc0003dmg400020391	MATE efflux family protein	-3.26599	-2.90297
34.99	transport.misc	pgsc0003dmg400012676	AWPM-19-like family protein	#N/A	-2.72928
34.99	transport.misc	pgsc0003dmg400029074	AZA-guanine resistant1	-2.30386	-2.66612
34.99	transport.misc	pgsc0003dmg400014899	Sec14p-like phosphatidylinositol transfer family protein	-2.56545	-1.8467
34.99	transport.misc	pgsc0003dmg400015573	nucleobase-ascorbate transporter 7	-2.32206	-1.83774
34.99	transport.misc	pgsc0003dmg400000719	Sec14p-like phosphatidylinositol transfer family protein	-1.41541	-1.70165
34.99	transport.misc	pgsc0003dmg400011618	SEC14 cytosolic factor family protein / phosphoglyceride transfer family protein	-1.30689	-1.62883
34.99	transport.misc	pgsc0003dmg401015781	MATE efflux family protein	-2.35062	-1.62757
34.99	transport.misc	pgsc0003dmg400006378	MATE efflux family protein	#N/A	-1.48722
34.99	transport.misc	pgsc0003dmg400008033	Xanthine/uracil permease family protein	-2.48847	-1.44536
34.99	transport.misc	pgsc0003dmg402016307	Major facilitator superfamily protein	-1.86359	-1.35078
34.99	transport.misc	pgsc0003dmg400024588	Xanthine/uracil permease family protein	-1.27812	-1.04398
34.99	transport.misc	pgsc0003dmg400021261	MATE efflux family protein	#N/A	1.00931
34.99	transport.misc	pgsc0003dmg400026476	Major facilitator superfamily protein	#N/A	1.04303
34.99	transport.misc	pgsc0003dmg400015426	Sec14p-like phosphatidylinositol transfer family protein	1.06867	1.29984
34.99	transport.misc	pgsc0003dmg400016457	MATE efflux family protein	#N/A	1.31903
34.99	transport.misc	pgsc0003dmg400012664	MATE efflux family protein	1.81083	1.48315
34.99	transport.misc	pgsc0003dmg402030515	MATE efflux family protein	#N/A	1.48798
34.99	transport.misc	pgsc0003dmg400003187	temperature-induced lipocalin	1.32629	1.54811
34.99	transport.misc	pgsc0003dmg400015237	Xanthine/uracil permease family protein	1.57249	1.90243
34.99	transport.misc	pgsc0003dmg400006866	MATE efflux family protein	3.61126	1.93133
34.99	transport.misc	pgsc0003dmg400028117	MATE efflux family protein	2.40716	2.12983
34.99	transport.misc	pgsc0003dmg400005661	MATE efflux family protein	#N/A	2.13566
34.99	transport.misc	pgsc0003dmg400002123	MATE efflux family protein	2.54908	2.17609
34.99	transport.misc	pgsc0003dmg400006865	MATE efflux family protein	#N/A	2.7112
34.99	transport.misc	pgsc0003dmg400016458	MATE efflux family protein	2.33997	3.19188
34.99	transport.misc	pgsc0003dmg400003946	MATE efflux family protein	4.25868	3.40254
34.99	transport.misc	pgsc0003dmg400016143	MATE efflux family protein	3.22115	3.52618
34.99	transport.misc	pgsc0003dmg400019100	MATE efflux family protein	3.81848	3.58069
34.99	transport.misc	pgsc0003dmg400017565	MATE efflux family protein	1.94676	#N/A
34.99	transport.misc	pgsc0003dmg400030639	Auxin efflux carrier family protein	1.7165	#N/A
34.99	transport.misc	pgsc0003dmg400021828	Major facilitator superfamily protein	1.65829	#N/A
34.99	transport.misc	pgsc0003dmg400018618	root hair specific 2	1.57006	#N/A
34.99	transport.misc	pgsc0003dmg400021818	Major facilitator superfamily protein	1.32955	#N/A
34.99	transport.misc	pgsc0003dmg400008739	MATE efflux family protein	1.22517	#N/A
34.99	transport.misc	pgsc0003dmg401017657	Sec14p-like phosphatidylinositol transfer family protein	-1.24859	#N/A
34.99	transport.misc	pgsc0003dmg400001896	Major facilitator superfamily protein	-1.35931	#N/A
34.99	transport.misc	pgsc0003dmg400009927	Auxin efflux carrier family protein	-1.44033	#N/A
34.99	transport.misc	pgsc0003dmg400008676	MATE efflux family protein	-1.48287	#N/A
34.99	transport.misc	pgsc0003dmg400008120	Heavy metal transport/detoxification superfamily protein	-1.52246	#N/A
34.99	transport.misc	pgsc0003dmg400010397	MATE efflux family protein	-2.3197	#N/A
34.11	transport.NDP-sugars at the ER	pgsc0003dmg400004430	golgi nucleotide sugar transporter 1	-4.14548	-3.41156
34.11	transport.NDP-sugars at the ER	pgsc0003dmg400025616	UDP-galactose transporter 3	-2.68137	-1.70862
34.11	transport.NDP-sugars at the ER	pgsc0003dmg400000862	UDP-galactose transporter 3	-1.18367	#N/A
34.4	transport.nitrate	pgsc0003dmg400001145	nitrate transporter 2:1	-2.69361	-2.53625
34.4	transport.nitrate	pgsc0003dmg400015734	nitrate transporter 2.4	2.33707	2.24093
34.10	transport.nucleotides	pgsc0003dmg400011140	purine permease 5	-3.04463	-3.08459
34.10	transport.nucleotides	pgsc0003dmg400002133	purine permease 3	-2.55083	-2.8555
34.10	transport.nucleotides	pgsc0003dmg400002132	purine permease 3	#N/A	-2.34686
34.10	transport.nucleotides	pgsc0003dmg400004439	Protein of unknown function (DUF803)	-1.62478	-1.42955
34.10	transport.nucleotides	pgsc0003dmg401013464	Drug/metabolite transporter superfamily protein	1.61232	1.25353
34.10	transport.nucleotides	pgsc0003dmg400009704	purine permease 10	3.07938	1.38223
34.10	transport.nucleotides	pgsc0003dmg400021023	purine permease 1	#N/A	2.69245
34.10	transport.nucleotides	pgsc0003dmg400017750	purine permease 1	2.88903	3.24965
34.10	transport.nucleotides	pgsc0003dmg400013659	purine permease 4	2.96073	3.66723
34.10	transport.nucleotides	pgsc0003dmg400003879	permease, cytosine/purines, uracil, thiamine, allantoin family protein	2.06722	#N/A
34.10	transport.nucleotides	pgsc0003dmg400009706	purine permease 10	2.05779	#N/A
34.10	transport.nucleotides	pgsc0003dmg400009705	purine permease 10	2.02466	#N/A
34.10	transport.nucleotides	pgsc0003dmg400001846	purine permease 10	1.6606	#N/A
34.1	transport.p- and v-ATPases	pgsc0003dmg400004101	H(+)-ATPase 1	1.01892	1.05954
34.1	transport.p- and v-ATPases	pgsc0003dmg400007463	ATPase E1-E2 type family protein / haloacid dehalogenase-like hydrolase family protein	1.75441	#N/A
34.1	transport.p- and v-ATPases	pgsc0003dmg400025328	H(+)-ATPase 11	1.26402	#N/A
34.1	transport.p- and v-ATPases	pgsc0003dmg400027954	vacuolar proton ATPase A2	-1.01972	#N/A
34.13	transport.peptides and oligopeptides	pgsc0003dmg400011083	Major facilitator superfamily protein	-4.37025	-3.50329
34.13	transport.peptides and oligopeptides	pgsc0003dmg400015595	Major facilitator superfamily protein	#N/A	-1.81413
34.13	transport.peptides and oligopeptides	pgsc0003dmg400011085	Major facilitator superfamily protein	#N/A	-1.59335
34.13	transport.peptides and oligopeptides	pgsc0003dmg400014449	peptide transporter 2	#N/A	-1.35883
34.13	transport.peptides and oligopeptides	pgsc0003dmg400030438	peptide transporter 1	-1.14011	-1.0583
34.13	transport.peptides and oligopeptides	pgsc0003dmg400022107	Major facilitator superfamily protein	#N/A	1.15603
34.13	transport.peptides and oligopeptides	pgsc0003dmg400029084	Major facilitator superfamily protein	1.60907	1.31622
34.13	transport.peptides and oligopeptides	pgsc0003dmg402000668	Major facilitator superfamily protein	2.65688	1.53009
34.13	transport.peptides and oligopeptides	pgsc0003dmg402027501	Major facilitator superfamily protein	#N/A	1.7083
34.13	transport.peptides and oligopeptides	pgsc0003dmg400015593	Major facilitator superfamily protein	2.03601	1.85901
34.13	transport.peptides and oligopeptides	pgsc0003dmg400017620	nitrate transporter 1:2	#N/A	1.94525
34.13	transport.peptides and oligopeptides	pgsc0003dmg400002865	nitrate transporter 1:2	2.16751	2.1135
34.13	transport.peptides and oligopeptides	pgsc0003dmg400017621	nitrate transporter 1:2	#N/A	2.15711
34.13	transport.peptides and oligopeptides	pgsc0003dmg400024120	nitrate transporter 1.5	-1.86176	2.6691
34.13	transport.peptides and oligopeptides	pgsc0003dmg400029242	Major facilitator superfamily protein	#N/A	2.85998
34.13	transport.peptides and oligopeptides	pgsc0003dmg400020514	nitrate transporter 1.5	3.88284	3.24417
34.13	transport.peptides and oligopeptides	pgsc0003dmg400001393	Major facilitator superfamily protein	3.8559	3.37258
34.13	transport.peptides and oligopeptides	pgsc0003dmg400017204	peptide transporter 3	3.71344	3.50301
34.13	transport.peptides and oligopeptides	pgsc0003dmg400003820	peptide transporter 3	3.42345	3.67316
34.13	transport.peptides and oligopeptides	pgsc0003dmg400001671	nitrate transporter 1.5	#N/A	3.757
34.13	transport.peptides and oligopeptides	pgsc0003dmg400025395	Major facilitator superfamily protein	3.14629	3.80472
34.13	transport.peptides and oligopeptides	pgsc0003dmg400007508	Major facilitator superfamily protein	7.05621	4.85058
34.13	transport.peptides and oligopeptides	pgsc0003dmg400014054	Major facilitator superfamily protein	6.68212	4.93136
34.13	transport.peptides and oligopeptides	pgsc0003dmg400014539	Major facilitator superfamily protein	#N/A	5.65719
34.13	transport.peptides and oligopeptides	pgsc0003dmg400018235	Major facilitator superfamily protein	7.047	#N/A
34.13	transport.peptides and oligopeptides	pgsc0003dmg400024268	Major facilitator superfamily protein	1.89236	#N/A
34.13	transport.peptides and oligopeptides	pgsc0003dmg401031322	Major facilitator superfamily protein	1.28818	#N/A
34.13	transport.peptides and oligopeptides	pgsc0003dmg400029396	Major facilitator superfamily protein	1.10339	#N/A
34.13	transport.peptides and oligopeptides	pgsc0003dmg400006385	oligopeptide transporter 4	-1.76216	#N/A
34.13	transport.peptides and oligopeptides	pgsc0003dmg400007512	nitrate excretion transporter1	-1.83013	#N/A
34.13	transport.peptides and oligopeptides	pgsc0003dmg402021183	Major facilitator superfamily protein	-1.90278	#N/A
34.7	transport.phosphate	pgsc0003dmg400020321	phosphate transporter 42	-1.92943	-4.21029
34.7	transport.phosphate	pgsc0003dmg400013451	phosphate transporter 13	#N/A	-2.75537
34.7	transport.phosphate	pgsc0003dmg400028396	EXS (ERD1/XPR1/SYG1) family protein	-2.37299	-1.73058
34.7	transport.phosphate	pgsc0003dmg400025127	EXS (ERD1/XPR1/SYG1) family protein	1.8004	1.91245
34.7	transport.phosphate	pgsc0003dmg400017163	phosphate 1	3.27081	2.19628
34.7	transport.phosphate	pgsc0003dmg400017225	phosphate transporter 14	2.77152	2.46604
34.7	transport.phosphate	pgsc0003dmg400010288	phosphate transporter 17	3.90815	5.68927
34.7	transport.phosphate	pgsc0003dmg400009995	phosphate transporter 19	3.10393	#N/A
34.7	transport.phosphate	pgsc0003dmg400030684	phosphate transporter 45	2.04355	#N/A
34.7	transport.phosphate	pgsc0003dmg400017226	phosphate transporter 17	2.00101	#N/A
34.7	transport.phosphate	pgsc0003dmg400020869	phosphate transporter 41	1.70807	#N/A
34.7	transport.phosphate	pgsc0003dmg400000047	Major facilitator superfamily protein	1.47394	#N/A
34.15	transport.potassium	pgsc0003dmg400001066	K+ transporter 1	-2.39861	-1.99726
34.15	transport.potassium	pgsc0003dmg400010431	K+ uptake permease 11	#N/A	1.02899
34.15	transport.potassium	pgsc0003dmg400004113	K+ uptake permease 6	2.02526	1.4233
34.15	transport.potassium	pgsc0003dmg400017862	potassium transporter 2	2.2555	1.7957
34.15	transport.potassium	pgsc0003dmg400011180	BTB/POZ domain with WD40/YVTN repeat-like protein	1.22315	2.25788
34.15	transport.potassium	pgsc0003dmg400000501	Potassium transporter family protein	2.87564	2.70522
34.15	transport.potassium	pgsc0003dmg400013243	STELAR K+ outward rectifier	5.72064	3.71474
34.15	transport.potassium	pgsc0003dmg400014505	potassium channel in Arabidopsis thaliana 3	2.5938	#N/A
34.15	transport.potassium	pgsc0003dmg400013739	high affinity K+ transporter 5	2.51849	#N/A
34.15	transport.potassium	pgsc0003dmg400025230	K+ uptake transporter 3	1.68267	#N/A
34.15	transport.potassium	pgsc0003dmg400020386	K+ uptake transporter 3	1.55501	#N/A
34.15	transport.potassium	pgsc0003dmg400024311	potassium transporter 2	1.44104	#N/A
34.15	transport.potassium	pgsc0003dmg400023769	potassium transport 2/3	1.25331	#N/A
34.15	transport.potassium	pgsc0003dmg400033692	STELAR K+ outward rectifier	-1.39029	#N/A
34.15	transport.potassium	pgsc0003dmg400024168	potassium transport 2/3	-1.56334	#N/A
34.2	transport.sugars	pgsc0003dmg400018246	Major facilitator superfamily protein	-4.048	-2.32388
34.2	transport.sugars	pgsc0003dmg400031832	Major facilitator superfamily protein	-4.28975	-2.23837
34.2	transport.sugars	pgsc0003dmg400016530	0	-2.13304	-2.08994
34.2	transport.sugars	pgsc0003dmg400015468	Major facilitator superfamily protein	-1.48573	-1.43681
34.2	transport.sugars	pgsc0003dmg400007865	Major facilitator superfamily protein	#N/A	-1.13155
34.2	transport.sugars	pgsc0003dmg400011964	polyol/monosaccharide transporter 5	1.33461	1.22165
34.2	transport.sugars	pgsc0003dmg400009994	tonoplast monosaccharide transporter2	#N/A	1.56282
34.2	transport.sugars	pgsc0003dmg400003848	Major facilitator superfamily protein	1.79293	1.68893
34.2	transport.sugars	pgsc0003dmg400007362	polyol/monosaccharide transporter 5	1.61429	1.69428
34.2	transport.sugars	pgsc0003dmg401028565	Major facilitator superfamily protein	2.31228	#N/A
34.2	transport.sugars	pgsc0003dmg402027007	inositol transporter 1	1.98416	#N/A
34.2	transport.sugars	pgsc0003dmg400015460	Major facilitator superfamily protein	1.91542	#N/A
34.2	transport.sugars	pgsc0003dmg400000209	Nucleotide-sugar transporter family protein	-1.22845	#N/A
34.2	transport.sugars	pgsc0003dmg402006401	Major facilitator superfamily protein	-1.35741	#N/A
34.2	transport.sugars	pgsc0003dmg402029307	Nucleotide-sugar transporter family protein	-1.40616	#N/A
34.2	transport.sugars	pgsc0003dmg400006285	Major facilitator superfamily protein	-3.47952	#N/A
34.6	transport.sulphate	pgsc0003dmg400017689	sulfate transporter 13	#N/A	-2.98457
34.6	transport.sulphate	pgsc0003dmg400019315	sulfate transporter 31	#N/A	1.80045
34.6	transport.sulphate	pgsc0003dmg400018422	sulfate transporter 91	#N/A	2.39905
34.6	transport.sulphate	pgsc0003dmg400007683	sulfate transporter 31	4.84028	5.84101
34.6	transport.sulphate	pgsc0003dmg400023515	sulfate transporter 42	1.23635	#N/A
34.6	transport.sulphate	pgsc0003dmg400020136	sulfate transporter 31	-1.90982	#N/A
34.18	transport.unspecified anions	pgsc0003dmg402017902	HCO3- transporter family	-2.84249	-1.58482
34.18	transport.unspecified anions	pgsc0003dmg400006975	chloride channel B	-1.17661	-1.42615
34.18	transport.unspecified anions	pgsc0003dmg400027088	HCO3- transporter family	1.29584	1.65774
34.18	transport.unspecified anions	pgsc0003dmg400005214	HCO3- transporter family	2.82225	2.65478
34.18	transport.unspecified anions	pgsc0003dmg400020215	chloride channel A	2.08101	#N/A
34.18	transport.unspecified anions	pgsc0003dmg400009752	chloride channel C	1.81623	#N/A
34.14	transport.unspecified cations	pgsc0003dmg400028882	Sodium Bile acid symporter family	-2.86872	-3.15564
34.14	transport.unspecified cations	pgsc0003dmg400011278	Major facilitator superfamily protein	-3.06903	-2.81579
34.14	transport.unspecified cations	pgsc0003dmg402015074	magnesium transporter 7	#N/A	2.60497
34.14	transport.unspecified cations	pgsc0003dmg400010630	Na+/H+ exchanger 8	3.30097	2.85802
34.14	transport.unspecified cations	pgsc0003dmg400019233	organic cation/carnitine transporter4	2.97214	4.50151
34.14	transport.unspecified cations	pgsc0003dmg400029966	high-affinity K+ transporter 1	3.22605	#N/A
34.14	transport.unspecified cations	pgsc0003dmg402007615	solute:sodium symporters urea transmembrane transporters	2.90467	#N/A
34.14	transport.unspecified cations	pgsc0003dmg400013282	tonoplast dicarboxylate transporter	2.26838	#N/A
20	stress	pgsc0003dmg400016590	stress enhanced protein 2	4.56809	4.56809
20.1	stress.biotic	pgsc0003dmg400012471	NB-ARC domain-containing disease resistance protein	2.85989	2.85989
20.1	stress.biotic	pgsc0003dmg400003569	Pathogenesis-related thaumatin superfamily protein	-2.57971	-2.57971
20.1	stress.biotic	pgsc0003dmg400030497	NB-ARC domain-containing disease resistance protein	-1.90052	-1.90052
20.1	stress.biotic	pgsc0003dmg400006316	NB-ARC domain-containing disease resistance protein	3.31177	3.31177
20.1	stress.biotic	pgsc0003dmg400031405	Disease resistance protein (CC-NBS-LRR class) family	1.40237	1.40237
20.1	stress.biotic	pgsc0003dmg402007871	NB-ARC domain-containing disease resistance protein	1.23367	1.23367
20.1	stress.biotic	pgsc0003dmg401004423	NB-ARC domain-containing disease resistance protein	1.73472	1.73472
20.1	stress.biotic	pgsc0003dmg404026043	Disease resistance protein (CC-NBS-LRR class) family	-1.35848	-1.35848
20.1	stress.biotic	pgsc0003dmg400025259	NB-ARC domain-containing disease resistance protein	2.7819	2.7819
20.1	stress.biotic	pgsc0003dmg400004593	chitinase-like protein 2	-2.10207	-2.10207
20.1	stress.biotic	pgsc0003dmg401007871	NB-ARC domain-containing disease resistance protein	1.35957	1.35957
20.1	stress.biotic	pgsc0003dmg402030235	LRR and NB-ARC domains-containing disease resistance protein	1.97566	1.97566
20.1	stress.biotic	pgsc0003dmg400009324	NB-ARC domain-containing disease resistance protein	-2.07789	-2.07789
20.1	stress.biotic	pgsc0003dmg400002980	LRR and NB-ARC domains-containing disease resistance protein	2.49716	2.49716
20.1	stress.biotic	pgsc0003dmg401018576	NB-ARC domain-containing disease resistance protein	1.8566	1.8566
20.1	stress.biotic	pgsc0003dmg400026250	BAX inhibitor 1	-1.46521	-1.46521
20.1	stress.biotic	pgsc0003dmg400005748	Pathogenesis-related thaumatin superfamily protein	-1.5869	-1.5869
20.1	stress.biotic	pgsc0003dmg400013861	RNA-directed DNA polymerase (reverse transcriptase)-related family protein	-3.75176	-3.75176
20.1	stress.biotic	pgsc0003dmg400015872	Disease resistance protein (CC-NBS-LRR class) family	1.35305	1.35305
20.1	stress.biotic	pgsc0003dmg400015878	Disease resistance protein (CC-NBS-LRR class) family	-3.67835	-3.67835
20.1	stress.biotic	pgsc0003dmg400030267	disease resistance protein (TIR-NBS-LRR class)	2.70255	2.70255
20.1	stress.biotic	pgsc0003dmg400009308	Disease resistance protein (CC-NBS-LRR class) family	2.70733	2.70733
20.1	stress.biotic	pgsc0003dmg400009455	LRR and NB-ARC domains-containing disease resistance protein	2.84414	2.84414
20.1	stress.biotic	pgsc0003dmg400000573	Pathogenesis-related thaumatin superfamily protein	-2.87732	-2.87732
20.1	stress.biotic	pgsc0003dmg400015354	receptor like protein 54	2.32661	2.32661
20.1	stress.biotic	pgsc0003dmg400025099	NB-ARC domain-containing disease resistance protein	3.54154	3.54154
20.1	stress.biotic	pgsc0003dmg400026187	HOPZ-ACTIVATED RESISTANCE 1	1.4977	1.4977
20.1	stress.biotic	pgsc0003dmg400002820	LRR and NB-ARC domains-containing disease resistance protein	2.97034	2.97034
20.1	stress.biotic	pgsc0003dmg400021863	NB-ARC domain-containing disease resistance protein	1.6198	1.6198
20.1	stress.biotic	pgsc0003dmg400011907	NB-ARC domain-containing disease resistance protein	2.94064	2.94064
20.1	stress.biotic	pgsc0003dmg400041458	LRR and NB-ARC domains-containing disease resistance protein	1.12797	1.12797
20.1	stress.biotic	pgsc0003dmg400005046	NB-ARC domain-containing disease resistance protein	2.16413	2.16413
20.1	stress.biotic	pgsc0003dmg401024548	Leucine-rich repeat (LRR) family protein	-4.89408	-4.89408
20.1	stress.biotic	pgsc0003dmg400006800	0	1.76109	1.76109
20.1	stress.biotic	pgsc0003dmg400006543	Pathogenesis-related thaumatin superfamily protein	-1.37453	-1.37453
20.1	stress.biotic	pgsc0003dmg400006533	NB-ARC domain-containing disease resistance protein	-1.51738	-1.51738
20.1	stress.biotic	pgsc0003dmg400007867	NB-ARC domain-containing disease resistance protein	2.11318	2.11318
20.1	stress.biotic	pgsc0003dmg400022013	CAP (Cysteine-rich secretory proteins, Antigen 5, and Pathogenesis-related 1 protein) superfamily protein	-5.37621	-5.37621
20.1	stress.biotic	pgsc0003dmg400018490	NB-ARC domain-containing disease resistance protein	1.81289	1.81289
20.1	stress.biotic	pgsc0003dmg400002029	basic pathogenesis-related protein 1	4.60883	4.60883
20.1	stress.biotic	pgsc0003dmg400029740	loricrin-related	2.40806	2.40806
20.1	stress.biotic	pgsc0003dmg400002960	NB-ARC domain-containing disease resistance protein	-1.57547	-1.57547
20.1	stress.biotic	pgsc0003dmg400020872	NB-ARC domain-containing disease resistance protein	3.16983	3.16983
20.1	stress.biotic	pgsc0003dmg401010943	NB-ARC domain-containing disease resistance protein	1.55557	1.55557
20.1	stress.biotic	pgsc0003dmg400007469	NB-ARC domain-containing disease resistance protein	2.73081	2.73081
20.1	stress.biotic	pgsc0003dmg400013227	osmotin 34	2.58186	2.58186
20.1	stress.biotic	pgsc0003dmg400002586	Late embryogenesis abundant (LEA) hydroxyproline-rich glycoprotein family	-1.34904	-1.34904
20.1	stress.biotic	pgsc0003dmg400010287	NB-ARC domain-containing disease resistance protein	1.63655	1.63655
20.1	stress.biotic	pgsc0003dmg400015388	pathogenesis-related family protein	2.42625	2.42625
20.1	stress.biotic	pgsc0003dmg400021098	NB-ARC domain-containing disease resistance protein	-1.25415	-1.25415
20.1	stress.biotic	pgsc0003dmg400003571	Pathogenesis-related thaumatin superfamily protein	-1.16926	-1.16926
20.1	stress.biotic	pgsc0003dmg400024324	Late embryogenesis abundant (LEA) hydroxyproline-rich glycoprotein family	-2.53075	-2.53075
20.1	stress.biotic	pgsc0003dmg400003040	osmotin 34	4.43865	4.43865
20.1	stress.biotic	pgsc0003dmg400029229	RNA binding RNA-directed DNA polymerases	2.466	2.466
20.1	stress.biotic	pgsc0003dmg400023288	NB-ARC domain-containing disease resistance protein	-2.86969	-2.86969
20.1	stress.biotic	pgsc0003dmg400000583	Late embryogenesis abundant (LEA) hydroxyproline-rich glycoprotein family	2.75379	2.75379
20.1	stress.biotic	pgsc0003dmg402011117	NB-ARC domain-containing disease resistance protein	2.08969	2.08969
20.1	stress.biotic	pgsc0003dmg400019437	pathogenesis-related 4	3.2509	3.2509
20.1	stress.biotic	pgsc0003dmg400019627	NB-ARC domain-containing disease resistance protein	2.53724	2.53724
20.1	stress.biotic	pgsc0003dmg400033029	alpha/beta-Hydrolases superfamily protein	-1.62493	-1.62493
20.1	stress.biotic	pgsc0003dmg400028001	NB-ARC domain-containing disease resistance protein	1.44365	1.44365
20.1	stress.biotic	pgsc0003dmg400025611	Disease resistance protein (CC-NBS-LRR class) family	1.9411	1.9411
20.1	stress.biotic	pgsc0003dmg400024843	pathogenesis-related family protein	3.46838	3.46838
20.1	stress.biotic	pgsc0003dmg400002027	basic pathogenesis-related protein 1	4.93978	4.93978
20.1	stress.biotic	pgsc0003dmg400018770	glycosyl hydrolase family 81 protein	-1.93434	-1.93434
20.1	stress.biotic	pgsc0003dmg401011427	LRR and NB-ARC domains-containing disease resistance protein	1.82892	1.82892
20.1	stress.biotic	pgsc0003dmg401013522	NB-ARC domain-containing disease resistance protein	1.98516	1.98516
20.1	stress.biotic	pgsc0003dmg400009309	NB-ARC domain-containing disease resistance protein	-2.27415	-2.27415
20.1	stress.biotic	pgsc0003dmg400023922	basic pathogenesis-related protein 1	3.48525	3.48525
20.1	stress.biotic	pgsc0003dmg401002242	NB-ARC domain-containing disease resistance protein	2.91018	2.91018
20.1	stress.biotic	pgsc0003dmg400030573	Reticulon family protein	-2.60007	-2.60007
20.1	stress.biotic	pgsc0003dmg400001983	NB-ARC domain-containing disease resistance protein	1.80908	1.80908
20.1	stress.biotic	pgsc0003dmg400007385	NB-ARC domain-containing disease resistance protein	-4.13204	-4.13204
20.1	stress.biotic	pgsc0003dmg401007461	Disease resistance protein (CC-NBS-LRR class) family	3.68203	3.68203
20.1	stress.biotic	pgsc0003dmg400006202	Pathogenesis-related thaumatin superfamily protein	1.11024	1.11024
20.1	stress.biotic	pgsc0003dmg400005600	NB-ARC domain-containing disease resistance protein	2.27806	2.27806
20.1	stress.biotic	pgsc0003dmg401021043	NB-ARC domain-containing disease resistance protein	1.63361	1.63361
20.1	stress.biotic	pgsc0003dmg400010226	homolog of RPW8 2	-2.44056	-2.44056
20.1	stress.biotic	pgsc0003dmg400000932	Reticulon family protein	-1.7048	-1.7048
20.1	stress.biotic	pgsc0003dmg400008306	NB-ARC domain-containing disease resistance protein	-2.08313	-2.08313
20.1	stress.biotic	pgsc0003dmg402015877	NB-ARC domain-containing disease resistance protein	-3.75059	-3.75059
20.1	stress.biotic	pgsc0003dmg400008711	Late embryogenesis abundant (LEA) hydroxyproline-rich glycoprotein family	-1.8242	-1.8242
20.1	stress.biotic	pgsc0003dmg400017080	receptor like protein 56	-2.01792	-2.01792
20.1	stress.biotic	pgsc0003dmg400044116	glycosyl hydrolase family 81 protein	-1.82428	-1.82428
20.1	stress.biotic	pgsc0003dmg403015877	Disease resistance protein (CC-NBS-LRR class) family	-1.66434	-1.66434
20.1	stress.biotic	pgsc0003dmg400037159	LRR and NB-ARC domains-containing disease resistance protein	1.41903	1.41903
20.1	stress.biotic	pgsc0003dmg400002082	Late embryogenesis abundant (LEA) hydroxyproline-rich glycoprotein family	-2.69941	-2.69941
20.1	stress.biotic	pgsc0003dmg400019669	NB-ARC domain-containing disease resistance protein	1.96382	1.96382
20.1	stress.biotic	pgsc0003dmg401008349	LRR and NB-ARC domains-containing disease resistance protein	1.49053	1.49053
20.1	stress.biotic	pgsc0003dmg400005651	Reticulon family protein	-2.24058	-2.24058
20.1	stress.biotic	pgsc0003dmg400004873	Disease resistance protein (CC-NBS-LRR class) family	2.8384	2.8384
20.1	stress.biotic	pgsc0003dmg400038020	Disease resistance protein (CC-NBS-LRR class) family	1.7294	1.7294
20.1	stress.biotic	pgsc0003dmg402017089	NB-ARC domain-containing disease resistance protein	-2.3088	-2.3088
20.1	stress.biotic	pgsc0003dmg400027491	CAP (Cysteine-rich secretory proteins, Antigen 5, and Pathogenesis-related 1 protein) superfamily protein	-2.15386	-2.15386
20.1	stress.biotic	pgsc0003dmg400011069	Pathogenesis-related thaumatin superfamily protein	-1.80637	-1.80637
20.1	stress.biotic	pgsc0003dmg400044423	NB-ARC domain-containing disease resistance protein	-4.80508	-4.80508
20.1.1	stress.biotic.respiratory burst	pgsc0003dmg400024754	respiratory burst oxidase homolog B	-2.2128	-2.2128
20.1.1	stress.biotic.respiratory burst	pgsc0003dmg400013550	Riboflavin synthase-like superfamily protein	-1.55911	-1.55911
20.1.3.1	stress.biotic.signalling.MLO-like	pgsc0003dmg400003574	Seven transmembrane MLO family protein	-1.48903	-1.48903
20.1.3.1	stress.biotic.signalling.MLO-like	pgsc0003dmg400030134	Seven transmembrane MLO family protein	-2.01923	-2.01923
20.1.3.1	stress.biotic.signalling.MLO-like	pgsc0003dmg400012451	Seven transmembrane MLO family protein	-2.85907	-2.85907
20.1.3.1	stress.biotic.signalling.MLO-like	pgsc0003dmg400023159	Seven transmembrane MLO family protein	-1.40611	-1.40611
20.1.3.1	stress.biotic.signalling.MLO-like	pgsc0003dmg400013667	Seven transmembrane MLO family protein	-2.12537	-2.12537
20.1.3.1	stress.biotic.signalling.MLO-like	pgsc0003dmg400013720	Seven transmembrane MLO family protein	-2.54806	-2.54806
20.1.3.1	stress.biotic.signalling.MLO-like	pgsc0003dmg400008112	Seven transmembrane MLO family protein	-2.40937	-2.40937
20.1.3.1	stress.biotic.signalling.MLO-like	pgsc0003dmg400018271	Seven transmembrane MLO family protein	-2.1584	-2.1584
20.1.7	stress.biotic.PR-proteins	pgsc0003dmg402018257	Disease resistance protein (TIR-NBS class)	-1.51189	-1.51189
20.1.7	stress.biotic.PR-proteins	pgsc0003dmg400011577	Disease resistance-responsive (dirigent-like protein) family protein	-2.95857	-2.95857
20.1.7	stress.biotic.PR-proteins	pgsc0003dmg400018722	LRR and NB-ARC domains-containing disease resistance protein	-2.32645	-2.32645
20.1.7	stress.biotic.PR-proteins	pgsc0003dmg400009686	disease resistance protein (TIR-NBS-LRR class), putative	-3.10479	-3.10479
20.1.7	stress.biotic.PR-proteins	pgsc0003dmg402020581	disease resistance protein (TIR-NBS-LRR class), putative	-1.42067	-1.42067
20.1.7	stress.biotic.PR-proteins	pgsc0003dmg401015682	Disease resistance protein (TIR-NBS-LRR class) family	-1.40878	-1.40878
20.1.7	stress.biotic.PR-proteins	pgsc0003dmg401020789	LRR and NB-ARC domains-containing disease resistance protein	2.14384	2.14384
20.1.7	stress.biotic.PR-proteins	pgsc0003dmg401030700	disease resistance protein (TIR-NBS-LRR class), putative	2.70206	2.70206
20.1.7	stress.biotic.PR-proteins	pgsc0003dmg401022374	disease resistance protein (TIR class), putative	-1.97502	-1.97502
20.1.7	stress.biotic.PR-proteins	pgsc0003dmg400035647	Disease resistance-responsive (dirigent-like protein) family protein	-1.72434	-1.72434
20.1.7	stress.biotic.PR-proteins	pgsc0003dmg400030396	Disease resistance-responsive (dirigent-like protein) family protein	-2.41134	-2.41134
20.1.7	stress.biotic.PR-proteins	pgsc0003dmg400015693	disease resistance protein (TIR-NBS-LRR class), putative	-2.32836	-2.32836
20.1.7	stress.biotic.PR-proteins	pgsc0003dmg400031477	Disease resistance protein (TIR-NBS-LRR class) family	-5.95454	-5.95454
20.1.7	stress.biotic.PR-proteins	pgsc0003dmg400046546	P-loop containing nucleoside triphosphate hydrolases superfamily protein	2.07258	2.07258
20.1.7	stress.biotic.PR-proteins	pgsc0003dmg400018256	transmembrane receptors ATP binding	-4.45589	-4.45589
20.1.7	stress.biotic.PR-proteins	pgsc0003dmg400016983	Disease resistance protein (TIR-NBS-LRR class) family	-2.31167	-2.31167
20.1.7	stress.biotic.PR-proteins	pgsc0003dmg400030496	NB-ARC domain-containing disease resistance protein	-1.82964	-1.82964
20.1.7	stress.biotic.PR-proteins	pgsc0003dmg402029345	Disease resistance protein (TIR-NBS-LRR class) family	-1.33515	-1.33515
20.1.7	stress.biotic.PR-proteins	pgsc0003dmg400021944	Disease resistance-responsive (dirigent-like protein) family protein	-1.36368	-1.36368
20.1.7	stress.biotic.PR-proteins	pgsc0003dmg400005426	Disease resistance-responsive (dirigent-like protein) family protein	-1.55793	-1.55793
20.1.7	stress.biotic.PR-proteins	pgsc0003dmg400018429	Disease resistance protein (TIR-NBS-LRR class) family	-1.31829	-1.31829
20.1.7	stress.biotic.PR-proteins	pgsc0003dmg400009634	Disease resistance protein (TIR-NBS-LRR class) family	-3.14377	-3.14377
20.1.7	stress.biotic.PR-proteins	pgsc0003dmg400018216	transmembrane receptors ATP binding	1.87937	1.87937
20.1.7	stress.biotic.PR-proteins	pgsc0003dmg400006003	disease resistance protein (TIR-NBS-LRR class), putative	2.326	2.326
20.1.7	stress.biotic.PR-proteins	pgsc0003dmg400012335	Disease resistance protein (TIR-NBS class)	1.34088	1.34088
20.1.7	stress.biotic.PR-proteins	pgsc0003dmg401020721	Disease resistance protein (TIR-NBS-LRR class) family	3.71492	3.71492
20.1.7	stress.biotic.PR-proteins	pgsc0003dmg402022603	disease resistance protein (TIR-NBS-LRR class), putative	-2.13458	-2.13458
20.1.7	stress.biotic.PR-proteins	pgsc0003dmg400023414	ALA-interacting subunit 1	-1.29009	-1.29009
20.1.7	stress.biotic.PR-proteins	pgsc0003dmg400021945	Disease resistance-responsive (dirigent-like protein) family protein	-1.22771	-1.22771
20.1.7	stress.biotic.PR-proteins	pgsc0003dmg401017089	Disease resistance protein (CC-NBS-LRR class) family	-2.22859	-2.22859
20.1.7	stress.biotic.PR-proteins	pgsc0003dmg400005541	receptor like protein 34	3.89581	3.89581
20.1.7	stress.biotic.PR-proteins	pgsc0003dmg400028946	Disease resistance-responsive (dirigent-like protein) family protein	4.594	4.594
20.1.7	stress.biotic.PR-proteins	pgsc0003dmg400001624	Disease resistance-responsive (dirigent-like protein) family protein	1.55616	1.55616
20.1.7	stress.biotic.PR-proteins	pgsc0003dmg400023415	Disease resistance-responsive (dirigent-like protein) family protein	-2.52164	-2.52164
20.1.7.6.1	stress.biotic.PR-proteins.proteinase inhibitors.trypsin inhibitor	pgsc0003dmg400027052	Kunitz family trypsin and protease inhibitor protein	-3.29007	-3.29007
20.1.7.6.1	stress.biotic.PR-proteins.proteinase inhibitors.trypsin inhibitor	pgsc0003dmg400027053	Kunitz family trypsin and protease inhibitor protein	-4.13187	-4.13187
20.1.7.6.1	stress.biotic.PR-proteins.proteinase inhibitors.trypsin inhibitor	pgsc0003dmg400002932	inter-alpha-trypsin inhibitor heavy chain-related	-5.62238	-5.62238
20.1.7.6.1	stress.biotic.PR-proteins.proteinase inhibitors.trypsin inhibitor	pgsc0003dmg400026967	Kunitz family trypsin and protease inhibitor protein	-5.52145	-5.52145
20.2	stress.abiotic	pgsc0003dmg400002890	SPX domain gene 1	1.95917	1.95917
20.2	stress.abiotic	pgsc0003dmg400015850	SPX domain gene 2	1.26527	1.26527
20.2	stress.abiotic	pgsc0003dmg400025272	Per1-like family protein	1.09228	1.09228
20.2	stress.abiotic	pgsc0003dmg400027732	HSP20-like chaperones superfamily protein	-1.06488	-1.06488
20.2	stress.abiotic	pgsc0003dmg400019157	HSP20-like chaperones superfamily protein	1.63085	1.63085
20.2	stress.abiotic	pgsc0003dmg400014312	BCL-2-associated athanogene 1	-3.23455	-3.23455
20.2	stress.abiotic	pgsc0003dmg400008844	HSP20-like chaperones superfamily protein	-1.86451	-1.86451
20.2.1	stress.abiotic.heat	pgsc0003dmg400000444	heat shock cognate protein 70-1	-2.50255	-2.50255
20.2.1	stress.abiotic.heat	pgsc0003dmg400005573	heat shock protein 90.1	-2.26794	-2.26794
20.2.1	stress.abiotic.heat	pgsc0003dmg400020129	0	1.54835	1.54835
20.2.1	stress.abiotic.heat	pgsc0003dmg400027283	heat shock transcription factor B3	-3.32858	-3.32858
20.2.1	stress.abiotic.heat	pgsc0003dmg400016270	heat shock transcription factor A2	-1.14699	-1.14699
20.2.1	stress.abiotic.heat	pgsc0003dmg401002683	heat shock transcription factor A3	-2.66649	-2.66649
20.2.1	stress.abiotic.heat	pgsc0003dmg401028907	heat shock protein 90.1	-2.97859	-2.97859
20.2.1	stress.abiotic.heat	pgsc0003dmg400004807	HSP20-like chaperone	-1.73451	-1.73451
20.2.1	stress.abiotic.heat	pgsc0003dmg400019136	HSP20-like chaperones superfamily protein	-4.67092	-4.67092
20.2.1	stress.abiotic.heat	pgsc0003dmg401019343	heat shock transcription factor A6B	-2.40582	-2.40582
20.2.1	stress.abiotic.heat	pgsc0003dmg400026732	Double Clp-N motif-containing P-loop nucleoside triphosphate hydrolases superfamily protein	1.38775	1.38775
20.2.1	stress.abiotic.heat	pgsc0003dmg400009004	DNAJ heat shock family protein	-1.99438	-1.99438
20.2.1	stress.abiotic.heat	pgsc0003dmg400002867	DNAJ heat shock family protein	-1.76764	-1.76764
20.2.1	stress.abiotic.heat	pgsc0003dmg400008182	0	-2.72789	-2.72789
20.2.1	stress.abiotic.heat	pgsc0003dmg400009146	Chaperone DnaJ-domain superfamily protein	-2.75795	-2.75795
20.2.1	stress.abiotic.heat	pgsc0003dmg400003160	heat shock factor 3	1.65279	1.65279
20.2.1	stress.abiotic.heat	pgsc0003dmg400029787	HEAT SHOCK PROTEIN 81.4	-1.33127	-1.33127
20.2.1	stress.abiotic.heat	pgsc0003dmg402028907	heat shock protein 90.1	-5.93992	-5.93992
20.2.1	stress.abiotic.heat	pgsc0003dmg400016460	HSP20-like chaperones superfamily protein	-1.16888	-1.16888
20.2.1	stress.abiotic.heat	pgsc0003dmg400011631	HSP20-like chaperones superfamily protein	-2.92982	-2.92982
20.2.1	stress.abiotic.heat	pgsc0003dmg400030542	0	-3.10173	-3.10173
20.2.1	stress.abiotic.heat	pgsc0003dmg400016388	Double Clp-N motif-containing P-loop nucleoside triphosphate hydrolases superfamily protein	1.5101	1.5101
20.2.1	stress.abiotic.heat	pgsc0003dmg400022159	HEAT SHOCK PROTEIN 81.4	1.04055	1.04055
20.2.1	stress.abiotic.heat	pgsc0003dmg400030947	DNAJ heat shock N-terminal domain-containing protein	-2.7487	-2.7487
20.2.1	stress.abiotic.heat	pgsc0003dmg400030427	HSP20-like chaperones superfamily protein	-3.89902	-3.89902
20.2.1	stress.abiotic.heat	pgsc0003dmg400014212	heat shock protein 70B	-4.57481	-4.57481
20.2.1	stress.abiotic.heat	pgsc0003dmg400030339	HSP20-like chaperones superfamily protein	-3.78172	-3.78172
20.2.1	stress.abiotic.heat	pgsc0003dmg400006271	DNAJ heat shock N-terminal domain-containing protein	-1.82697	-1.82697
20.2.1	stress.abiotic.heat	pgsc0003dmg400011628	HSP20-like chaperones superfamily protein	-3.1168	-3.1168
20.2.1	stress.abiotic.heat	pgsc0003dmg400009345	Chaperone DnaJ-domain superfamily protein	1.52053	1.52053
20.2.1	stress.abiotic.heat	pgsc0003dmg400018544	Heat shock protein 70 (Hsp 70) family protein	-1.03722	-1.03722
20.2.1	stress.abiotic.heat	pgsc0003dmg400009255	HSP20-like chaperones superfamily protein	-2.72059	-2.72059
20.2.1	stress.abiotic.heat	pgsc0003dmg402009997	HSP20-like chaperones superfamily protein	2.79579	2.79579
20.2.1	stress.abiotic.heat	pgsc0003dmg400009509	heat shock protein 90.1	-2.53085	-2.53085
20.2.1	stress.abiotic.heat	pgsc0003dmg400003565	Chaperone DnaJ-domain superfamily protein	1.72556	1.72556
20.2.1	stress.abiotic.heat	pgsc0003dmg400014210	Chaperone DnaJ-domain superfamily protein	-1.34515	-1.34515
20.2.1	stress.abiotic.heat	pgsc0003dmg400019344	heat shock transcription factor A6B	-2.90557	-2.90557
20.2.1	stress.abiotic.heat	pgsc0003dmg400024887	chloroplast heat shock protein 70-2	1.14141	1.14141
20.2.1	stress.abiotic.heat	pgsc0003dmg401004023	heat shock factor 4	-2.7284	-2.7284
20.2.1	stress.abiotic.heat	pgsc0003dmg400031133	HSP20-like chaperones superfamily protein	3.0423	3.0423
20.2.1	stress.abiotic.heat	pgsc0003dmg400006447	heat shock transcription factor A6B	-2.04679	-2.04679
20.2.1	stress.abiotic.heat	pgsc0003dmg400011627	HSP20-like chaperones superfamily protein	-2.47474	-2.47474
20.2.1	stress.abiotic.heat	pgsc0003dmg400014405	HEAT SHOCK PROTEIN 81.4	-2.23724	-2.23724
20.2.1	stress.abiotic.heat	pgsc0003dmg400002987	DNAJ homologue 2	-3.1229	-3.1229
20.2.1	stress.abiotic.heat	pgsc0003dmg400008223	heat shock transcription factor A2	-2.02883	-2.02883
20.2.1	stress.abiotic.heat	pgsc0003dmg400000398	heat shock cognate protein 70-1	-2.11727	-2.11727
20.2.1	stress.abiotic.heat	pgsc0003dmg400012579	DNAJ heat shock family protein	1.04663	1.04663
20.2.1	stress.abiotic.heat	pgsc0003dmg400024784	0	-2.21304	-2.21304
20.2.1	stress.abiotic.heat	pgsc0003dmg400011632	HSP20-like chaperones superfamily protein	-4.77991	-4.77991
20.2.1	stress.abiotic.heat	pgsc0003dmg400009869	Chaperone DnaJ-domain superfamily protein	-2.08527	-2.08527
20.2.1	stress.abiotic.heat	pgsc0003dmg400007602	Double Clp-N motif-containing P-loop nucleoside triphosphate hydrolases superfamily protein	2.17589	2.17589
20.2.1	stress.abiotic.heat	pgsc0003dmg400016305	0	-2.06937	-2.06937
20.2.1	stress.abiotic.heat	pgsc0003dmg400028634	heat shock protein 70B	-1.98605	-1.98605
20.2.1	stress.abiotic.heat	pgsc0003dmg400032793	heat shock transcription factor A2	2.58922	2.58922
20.2.1	stress.abiotic.heat	pgsc0003dmg400028624	HSP20-like chaperones superfamily protein	-2.5127	-2.5127
20.2.1	stress.abiotic.heat	pgsc0003dmg400017484	heat shock transcription factor A8	-1.10939	-1.10939
20.2.1	stress.abiotic.heat	pgsc0003dmg400030405	heat shock cognate protein 70-1	-2.98585	-2.98585
20.2.1	stress.abiotic.heat	pgsc0003dmg400030340	HSP20-like chaperones superfamily protein	-5.05366	-5.05366
20.2.1	stress.abiotic.heat	pgsc0003dmg400030748	Chaperone DnaJ-domain superfamily protein	1.45142	1.45142
20.2.1	stress.abiotic.heat	pgsc0003dmg400019522	DNAJ heat shock N-terminal domain-containing protein	-1.13348	-1.13348
20.2.1	stress.abiotic.heat	pgsc0003dmg400021737	17.6 kDa class II heat shock protein	-2.99914	-2.99914
20.2.1	stress.abiotic.heat	pgsc0003dmg400027750	heat shock cognate protein 70-1	-2.34261	-2.34261
20.2.1	stress.abiotic.heat	pgsc0003dmg400033618	DNAJ heat shock family protein	-3.69842	-3.69842
20.2.1	stress.abiotic.heat	pgsc0003dmg400009173	HSP20-like chaperones superfamily protein	-1.51874	-1.51874
20.2.1	stress.abiotic.heat	pgsc0003dmg402019343	heat shock transcription factor A6B	-3.03358	-3.03358
20.2.1	stress.abiotic.heat	pgsc0003dmg400024644	heat shock protein 101	-2.57432	-2.57432
20.2.1	stress.abiotic.heat	pgsc0003dmg400009035	Heat shock protein DnaJ with tetratricopeptide repeat	-2.21003	-2.21003
20.2.1	stress.abiotic.heat	pgsc0003dmg400008187	17.6 kDa class II heat shock protein	-3.4562	-3.4562
20.2.1	stress.abiotic.heat	pgsc0003dmg400004808	mitochondrion-localized small heat shock protein 23.6	-3.24071	-3.24071
20.2.1	stress.abiotic.heat	pgsc0003dmg400018717	HSP20-like chaperones superfamily protein	-4.98931	-4.98931
20.2.1	stress.abiotic.heat	pgsc0003dmg400000380	heat shock transcription factor C1	2.28952	2.28952
20.2.2	stress.abiotic.cold	pgsc0003dmg400011721	Adenine nucleotide alpha hydrolases-like superfamily protein	-1.87345	-1.87345
20.2.2	stress.abiotic.cold	pgsc0003dmg401006174	synaptotagmin A	-1.81714	-1.81714
20.2.2	stress.abiotic.cold	pgsc0003dmg400025160	cold-regulated 413-plasma membrane 2	1.99106	1.99106
20.2.3	stress.abiotic.drought/salt	pgsc0003dmg400002388	S-adenosyl-L-methionine-dependent methyltransferases superfamily protein	-3.43668	-3.43668
20.2.3	stress.abiotic.drought/salt	pgsc0003dmg400031826	Drought-responsive family protein	-1.22368	-1.22368
20.2.3	stress.abiotic.drought/salt	pgsc0003dmg400031473	S-adenosyl-L-methionine-dependent methyltransferases superfamily protein	-3.84079	-3.84079
20.2.3	stress.abiotic.drought/salt	pgsc0003dmg400029848	dehydration-induced protein (ERD15)	-1.88747	-1.88747
20.2.3	stress.abiotic.drought/salt	pgsc0003dmg401016434	ERD (early-responsive to dehydration stress) family protein	-3.10213	-3.10213
20.2.3	stress.abiotic.drought/salt	pgsc0003dmg401016766	WWE protein-protein interaction domain protein family	-2.01959	-2.01959
20.2.3	stress.abiotic.drought/salt	pgsc0003dmg401030861	S-adenosyl-L-methionine-dependent methyltransferases superfamily protein	-4.55445	-4.55445
20.2.3	stress.abiotic.drought/salt	pgsc0003dmg400017221	S-adenosyl-L-methionine-dependent methyltransferases superfamily protein	-1.51332	-1.51332
20.2.3	stress.abiotic.drought/salt	pgsc0003dmg400007624	dehydration-induced protein (ERD15)	1.58074	1.58074
20.2.3	stress.abiotic.drought/salt	pgsc0003dmg400021464	ERD (early-responsive to dehydration stress) family protein	-1.72995	-1.72995
20.2.3	stress.abiotic.drought/salt	pgsc0003dmg400024600	similar to RCD one 5	-3.78073	-3.78073
20.2.3	stress.abiotic.drought/salt	pgsc0003dmg400011555	Early-responsive to dehydration stress protein (ERD4)	-1.80594	-1.80594
20.2.3	stress.abiotic.drought/salt	pgsc0003dmg400025626	Drought-responsive family protein	-2.54326	-2.54326
20.2.3	stress.abiotic.drought/salt	pgsc0003dmg400002290	Early-responsive to dehydration stress protein (ERD4)	-5.07505	-5.07505
20.2.3	stress.abiotic.drought/salt	pgsc0003dmg403016434	ERD (early-responsive to dehydration stress) family protein	-4.02075	-4.02075
20.2.3	stress.abiotic.drought/salt	pgsc0003dmg402016434	ERD (early-responsive to dehydration stress) family protein	-3.35138	-3.35138
20.2.3	stress.abiotic.drought/salt	pgsc0003dmg400031262	S-adenosyl-L-methionine-dependent methyltransferases superfamily protein	-1.77657	-1.77657
20.2.3	stress.abiotic.drought/salt	pgsc0003dmg400006161	ERD (early-responsive to dehydration stress) family protein	-2.32538	-2.32538
20.2.4	stress.abiotic.touch/wounding	pgsc0003dmg400006977	DCD (Development and Cell Death) domain protein	-1.32087	-1.32087
20.2.4	stress.abiotic.touch/wounding	pgsc0003dmg400018399	Wound-responsive family protein	-4.44368	-4.44368
20.2.4	stress.abiotic.touch/wounding	pgsc0003dmg400018400	Wound-responsive family protein	-4.45937	-4.45937
20.2.4	stress.abiotic.touch/wounding	pgsc0003dmg400018397	Wound-responsive family protein	-3.78656	-3.78656
20.2.4	stress.abiotic.touch/wounding	pgsc0003dmg400017895	senescence associated gene 20	-1.19263	-1.19263
20.2.4	stress.abiotic.touch/wounding	pgsc0003dmg400018378	Wound-responsive family protein	-6.65752	-6.65752
20.2.4	stress.abiotic.touch/wounding	pgsc0003dmg400003593	Wound-responsive family protein	-1.52538	-1.52538
20.2.4	stress.abiotic.touch/wounding	pgsc0003dmg400018398	Wound-responsive family protein	-3.33443	-3.33443
20.2.4	stress.abiotic.touch/wounding	pgsc0003dmg400018375	Wound-responsive family protein	-5.24246	-5.24246
20.2.5	stress.abiotic.light	pgsc0003dmg402011782	NAD kinase 2	1.61982	1.61982
20.2.99	stress.abiotic.unspecified	pgsc0003dmg400026333	germin-like protein 10	-2.248	-2.248
20.2.99	stress.abiotic.unspecified	pgsc0003dmg400023949	PYR1-like 6	-2.65964	-2.65964
20.2.99	stress.abiotic.unspecified	pgsc0003dmg400020607	PYR1-like 4	-5.21169	-5.21169
20.2.99	stress.abiotic.unspecified	pgsc0003dmg400005016	regulatory component of ABA receptor 1	1.24894	1.24894
20.2.99	stress.abiotic.unspecified	pgsc0003dmg400000731	Adenine nucleotide alpha hydrolases-like superfamily protein	-2.57254	-2.57254
20.2.99	stress.abiotic.unspecified	pgsc0003dmg400029194	PYR1-like 6	1.02428	1.02428
20.2.99	stress.abiotic.unspecified	pgsc0003dmg400004080	Adenine nucleotide alpha hydrolases-like superfamily protein	1.3289	1.3289
20.2.99	stress.abiotic.unspecified	pgsc0003dmg400026652	MLP-like protein 31	-3.5304	-3.5304
20.2.99	stress.abiotic.unspecified	pgsc0003dmg400015897	PYR1-like 4	-1.73458	-1.73458
20.2.99	stress.abiotic.unspecified	pgsc0003dmg400020606	PYR1-like 4	-5.2803	-5.2803
20.2.99	stress.abiotic.unspecified	pgsc0003dmg400020630	Pollen Ole e 1 allergen and extensin family protein	-1.92609	-1.92609
20.2.99	stress.abiotic.unspecified	pgsc0003dmg400024569	RmlC-like cupins superfamily protein	1.22359	1.22359
20.2.99	stress.abiotic.unspecified	pgsc0003dmg400011033	PYR1-like 4	-2.45142	-2.45142
20.2.99	stress.abiotic.unspecified	pgsc0003dmg400020599	PYR1-like 4	-5.17847	-5.17847
20.2.99	stress.abiotic.unspecified	pgsc0003dmg400014628	Adenine nucleotide alpha hydrolases-like superfamily protein	-1.39436	-1.39436
20.2.99	stress.abiotic.unspecified	pgsc0003dmg400029700	Pollen Ole e 1 allergen and extensin family protein	-1.80022	-1.80022
20.2.99	stress.abiotic.unspecified	pgsc0003dmg400012155	regulatory component of ABA receptor 1	1.94758	1.94758
20.2.99	stress.abiotic.unspecified	pgsc0003dmg400017176	ASH1-related protein 2	1.43228	1.43228
20.2.99	stress.abiotic.unspecified	pgsc0003dmg400027118	PYR1-like 6	-3.46472	-3.46472
