# Supplementary material for: Transcriptome Profiling of Potato (Solanum tuberosum L.) Responses to Root-Knot Nematode (Meloidogyne javanica) Infestation during A Compatible Interaction
Source: Microorganisms. 2020 Sep 21;8(9):1443. doi: 10.3390/microorganisms8091443 (PMC7563278; doi:10.3390/microorganisms8091443)
Supplement: Supplementary file 1 [file microorganisms-08-01443-s001.zip › microorganisms-919124-SI/Supplememtary Materials/Table S6.xlsx]

## Sheet: S6
Table S6. Classification of differentially expressed transcription factors
Gene ID	gene name	Description	TF class	log FC (3dpi)	LogFC (7dpi)
PGSC0003DMG400025390	RAP2.7	Transcription factor	AP2	-4.24276	-3.74637
PGSC0003DMG400006482	AP2	floral homeotic protein APETALA	AP2	1.71146	#N/A
PGSC0003DMG401013782	0	Transcription factor	AP2	#N/A	2.3715
PGSC0003DMG400023345	0	auxin response factor	ARF	-1.8444	#N/A
PGSC0003DMG400009773	0	auxin response factor	ARF	-1.82432	-2.07302
PGSC0003DMG400031769	0	auxin response factor	ARF	1.21325	#N/A
PGSC0003DMG400014179	ARF2	auxin response factor	ARF	1.66432	#N/A
PGSC0003DMG400014452	0	auxin response factor	ARF	1.77836	#N/A
PGSC0003DMG400012261	0	auxin response factor	ARF	1.91195	#N/A
PGSC0003DMG400008081	ARF10	auxin response factor	ARF	1.96219	1.3334
PGSC0003DMG400007823	0	two-component response regulator	ARR-B	1.31461	1.03913
PGSC0003DMG400003196	0	ATP-dependent zinc	ARR-B	1.60059	1.96666
PGSC0003DMG400011980	0	two-component response regulator	ARR-B	2.83672	1.52451
PGSC0003DMG400008022	0	B3 domain-containing protein	B3	-3.4014	-3.31256
PGSC0003DMG400026314	OSI_15435	B3 domain-containing protein	B3	2.76528	#N/A
PGSC0003DMG400028159	0	B3 domain-containing protein	B3	#N/A	-2.11657
PGSC0003DMG400027820	0	BES1 BZR1 homolog protein	BES1	-1.28468	-1.87234
PGSC0003DMG400028459	0	BES1 BZR1 homolog protein	BES1	-1.08997	-1.41976
PGSC0003DMG400004501	BES1	BES1 BZR1 homolog protein	BES1	#N/A	-1.94908
PGSC0003DMG400015424	0	BRASSINAZOLE-RESISTANT 1-like	BES1	#N/A	-1.00636
PGSC0003DMG400012237	0	Helix-loop-helix DNA-binding domain	bHLH	-7.34858	-5.0496
PGSC0003DMG400030623	0	transcription factor	bHLH	-6.7697	-9.88961
PGSC0003DMG400004087	0	transcription factor	bHLH	-4.57651	-4.0937
PGSC0003DMG400007010	0	Transcription factor	bHLH	-3.52043	-4.0163
PGSC0003DMG400027725	0	Transcription factor	bHLH	-3.46251	#N/A
PGSC0003DMG400021526	OSI_10445	Helix-loop-helix DNA-binding domain	bHLH	-3.37896	-2.89114
PGSC0003DMG400005101	0	Transcription factor	bHLH	-3.24859	-4.47077
PGSC0003DMG400030622	0	Transcription factor	bHLH	-3.13309	-5.43817
PGSC0003DMG400010388	0	Transcription factor	bHLH	-2.50251	#N/A
PGSC0003DMG400028578	0	Transcription factor	bHLH	-2.44251	#N/A
PGSC0003DMG400024523	0	transcription factor	bHLH	-2.33596	-2.8337
PGSC0003DMG400023577	0	Helix-loop-helix DNA-binding domain	bHLH	-2.32297	-2.71739
PGSC0003DMG400025263	0	Helix-loop-helix DNA-binding domain	bHLH	-2.30294	-2.18965
PGSC0003DMG400021717	0	Transcription factor	bHLH	-1.69498	0
PGSC0003DMG400005860	0	Helix-loop-helix DNA-binding domain	bHLH	-1.60253	1.87007
PGSC0003DMG400000232	0	Transcription factor	bHLH	-1.59793	-1.75389
PGSC0003DMG400020174	0	Transcription factor	bHLH	-1.20946	#N/A
PGSC0003DMG400000599	AT3G47640	Transcription factor	bHLH	-1.20318	-1.83784
PGSC0003DMG400017181	0	Transcription factor	bHLH	1.0671	1.30487
PGSC0003DMG401028788	ICE1	inducer of cbf expression	bHLH	1.14313	#N/A
PGSC0003DMG400019659	0	Transcription factor	bHLH	1.21047	#N/A
PGSC0003DMG400018332	0	Transcription factor	bHLH	1.29493	1.36965
PGSC0003DMG400020427	0	transcription factor bHLH30-like	bHLH	1.44519	1.85991
PGSC0003DMG400002630	0	HLH	bHLH	1.60474	#N/A
PGSC0003DMG400031314	0	basic helix-loop-helix (bHLH) family protein	bHLH	1.64335	#N/A
PGSC0003DMG400004580	0	Transcription factor	bHLH	1.77166	#N/A
PGSC0003DMG400012969	0	Transcription factor	bHLH	1.7897	1.89079
PGSC0003DMG400017766	0	Transcription factor	bHLH	1.90295	#N/A
PGSC0003DMG400018950	0	transcription factor	bHLH	2.13788	#N/A
PGSC0003DMG400006089	0	transcription factor	bHLH	2.36543	1.71946
PGSC0003DMG400023852	0	transcription factor	bHLH	2.38694	1.02185
PGSC0003DMG400005725	0	transcription factor BEE	bHLH	2.6388	#N/A
PGSC0003DMG400022058	0	transcription factor	bHLH	2.95134	1.51918
PGSC0003DMG400015659	0	Transcription factor	bHLH	3.1667	4.10631
PGSC0003DMG401010822	0	Transcription factor	bHLH	3.49247	3.25275
PGSC0003DMG401024463	0	Transcription factor	bHLH	#N/A	-3.3415
PGSC0003DMG400040835	0	Transcription factor	bHLH	#N/A	-2.88977
PGSC0003DMG400019017	0	transcription factor	bHLH	#N/A	-1.98949
PGSC0003DMG400010208	0	Transcription factor	bHLH	#N/A	-1.4412
PGSC0003DMG400026168	0	Transcription factor	bHLH	#N/A	-1.32197
PGSC0003DMG400011133	OSI_09276	transcription factor	bHLH	#N/A	1.18994
PGSC0003DMG400020807	0	Transcription factor	bHLH	#N/A	1.35179
PGSC0003DMG400008183	0	transcription factor	bHLH	#N/A	1.36012
PGSC0003DMG401007955	0	HLH	bHLH	#N/A	1.36999
PGSC0003DMG400006569	0	transcription factor	bHLH	#N/A	1.50208
PGSC0003DMG400022578	0	Helix-loop-helix DNA-binding domain	bHLH	#N/A	1.7033
PGSC0003DMG400005388	0	transcription factor BEE	bHLH	#N/A	2.10314
PGSC0003DMG400015482	0	Transcription factor	bHLH	#N/A	2.5074
PGSC0003DMG400016145	OSI_31709	Helix-loop-helix DNA-binding domain	bHLH	#N/A	2.86953
PGSC0003DMG401020784	ATF3	transcription factor	bZIP	-2.17309	-2.32913
PGSC0003DMG400001659	0	Transcription factor	bZIP	-2.04933	-2.51296
PGSC0003DMG400033876	GBF3	Common plant regulatory factor	bZIP	-1.6131	-2.60376
PGSC0003DMG400007301	0	Ocs element-binding factor	bZIP	-1.29841	-1.4038
PGSC0003DMG400037737	OSOBF1	BZip transcription factor	bZIP	-1.10856	-1.54196
PGSC0003DMG400012660	GBF1	Transcription factor	bZIP	-1.03516	#N/A
PGSC0003DMG400029118	0	transcription factor	bZIP	-1.00106	#N/A
PGSC0003DMG400016951	0	Transcription factor	bZIP	1.313	1.66302
PGSC0003DMG400007110	0	Transcription factor	bZIP	1.45691	#N/A
PGSC0003DMG400003529	0	Ocs element-binding factor	bZIP	1.48823	#N/A
PGSC0003DMG400012962	0	Transcription factor	bZIP	1.62544	#N/A
PGSC0003DMG400012792	TGA4	Transcription factor	bZIP	2.02741	1.0598
PGSC0003DMG400021431	0	bZIP transcription factor	bZIP	2.15996	1.62303
PGSC0003DMG400006345	TGA4	Transcription factor	bZIP	2.16307	1.72771
PGSC0003DMG400025889	0	Transcription factor	bZIP	2.33094	#N/A
PGSC0003DMG400022589	0	Ocs element-binding factor	bZIP	2.42522	2.68934
PGSC0003DMG400027562	0	Transcription factor	bZIP	2.46446	1.50193
PGSC0003DMG400007523	0	Basic region leucine zipper	bZIP	6.97563	6.80484
PGSC0003DMG400008011	BZIP71	Transcription factor	bZIP	#N/A	-2.05084
PGSC0003DMG400000088	GBF3	Common plant regulatory factor	bZIP	#N/A	-1.68959
PGSC0003DMG400029774	0	Transcription factor	bZIP	#N/A	1.118
PGSC0003DMG400015494	0	Ocs element-binding factor	bZIP	#N/A	2.44125
PGSC0003DMG400014858	0	Transcription factor	bZIP		1.09203
PGSC0003DMG400030311	0	Zinc finger protein	C2H2	-5.07835	-4.20839
PGSC0003DMG400023547	0	zinc finger protein	C2H2	-3.05049	-2.09272
PGSC0003DMG400021725	0	Inherit from NOG: - C2H2 zinc finger protein, expressed	C2H2	-2.82015	-3.97637
PGSC0003DMG400007715	0	ZnF_C2H2	C2H2	-2.68367	#N/A
PGSC0003DMG400007112	0	protein TRANSPARENT TESTA 1-like	C2H2	-2.57715	-2.627
PGSC0003DMG400031049	0	nucleic acid binding transcription factor zinc ion binding	C2H2	-1.28867	-1.41256
PGSC0003DMG400015611	0	zinc finger protein	C2H2	-1.11455	#N/A
PGSC0003DMG400009859	0	zinc finger	C2H2	1.16162	#N/A
PGSC0003DMG400026081	STOP1	sensitive to proton rhizotoxicity	C2H2	1.16583	1.71889
PGSC0003DMG400010478	0	zinc finger protein	C2H2	1.29239	1.19347
PGSC0003DMG400008110	0	zinc finger protein	C2H2	1.32861	#N/A
PGSC0003DMG400002383	0	zinc finger protein	C2H2	1.47516	#N/A
PGSC0003DMG400041467	0	zinc finger protein	C2H2	1.64021	1.52148
PGSC0003DMG400024700	0	Zinc finger protein	C2H2	1.78919	1.33934
PGSC0003DMG400007160	0	ZnF_C2H2	C2H2	1.97769	#N/A
PGSC0003DMG400031425	OSI_33145	- C2H2 zinc finger protein	C2H2	1.9795	#N/A
PGSC0003DMG400029483	OSI_32343	zinc finger protein	C2H2	1.98313	#N/A
PGSC0003DMG400008205	0	Zinc finger protein	C2H2	2.07366	1.75388
PGSC0003DMG400023267	0	zinc finger protein	C2H2	2.25361	2.6042
PGSC0003DMG400011548	0	zinc finger protein	C2H2	2.82144	1.70729
PGSC0003DMG400004882	0	Zinc finger protein	C2H2	3.00524	2.6621
PGSC0003DMG400008819	OSI_24571	transcriptional regulator RABBIT EARS	C2H2	3.17307	2.48971
PGSC0003DMG400009382	0	Zinc finger protein	C2H2	3.18073	3.56154
PGSC0003DMG400011365	0	Zinc finger protein	C2H2	3.96407	#N/A
PGSC0003DMG400015532	0	zinc finger	C2H2	#N/A	-3.36525
PGSC0003DMG401030312	0	ZnF_C2H2	C2H2	#N/A	-3.0324
PGSC0003DMG400015534	0	zinc finger	C2H2	#N/A	-2.98704
PGSC0003DMG400034322	0	zinc finger protein	C2H2	#N/A	-2.87027
PGSC0003DMG400015531	0	zinc finger	C2H2	#N/A	-2.49709
PGSC0003DMG400015558	0	zinc finger	C2H2	#N/A	-2.12232
PGSC0003DMG400015533	0	zinc finger	C2H2	#N/A	-1.98688
PGSC0003DMG400026020	0	zinc finger protein	C2H2	#N/A	-1.35913
PGSC0003DMG400002495	0	zinc finger protein	C2H2	#N/A	1.04174
PGSC0003DMG400005147	OSI_10388	zinc finger protein	C2H2	#N/A	1.59881
PGSC0003DMG400014574	OSI_00265	zinc finger protein	C2H2	#N/A	1.65184
PGSC0003DMG400030361	OSI_18300	zinc finger CCCH domain-containing protein	C3H	1.50579	1.49096
PGSC0003DMG400008150	0	zinc finger CCCH domain-containing protein	C3H	1.54505	1.34481
PGSC0003DMG400006803	0	zinc finger CCCH domain-containing protein	C3H	2.23671	2.08888
PGSC0003DMG400025459	0	zinc finger	C3H	2.93312	2.782
PGSC0003DMG400000350	0	zinc finger	C3H	2.98565	2.75263
PGSC0003DMG400006330	ZFP36	zinc finger	C3H	#N/A	1.00064
PGSC0003DMG400016400	0	zinc finger CCCH domain-containing protein	C3H	#N/A	1.21235
PGSC0003DMG400025414	OSI_31990	zinc finger protein	CO-like	-2.944	-1.78364
PGSC0003DMG402010056	CO1	Zinc finger protein	CO-like	-1.40746	-1.19001
PGSC0003DMG401010056	COL2	Zinc finger protein	CO-like	-1.31423	#N/A
PGSC0003DMG400029365	0	Zinc finger protein CONSTANS-LIKE	CO-like	1.74018	#N/A
PGSC0003DMG400027475	0	Zinc finger protein CONSTANS-LIKE	CO-like	4.29561	3.18084
PGSC0003DMG400005325	COL9	Zinc finger protein CONSTANS-LIKE	CO-like	#N/A	1.04511
PGSC0003DMG400003711	0	Salt tolerance-like protein	DBB	-3.39912	-2.87729
PGSC0003DMG400029426	0	Salt tolerance-like protein	DBB	1.47032	#N/A
PGSC0003DMG400003109	0	Zinc finger (B-box type) family protein	DBB	1.6174	#N/A
PGSC0003DMG400027017	0	salt tolerance	DBB	3.60492	3.0513
PGSC0003DMG400022431	0	Dof domain, zinc finger	Dof	-4.65792	-5.43125
PGSC0003DMG400000120	0	dof zinc finger protein	Dof	-2.31153	-1.39577
PGSC0003DMG400025372	0	zinc finger	Dof	-2.2251	-2.5696
PGSC0003DMG400001330	0	Zinc finger protein	Dof	1.38421	1.57562
PGSC0003DMG400012249	0	zinc finger protein	Dof	1.65889	1.62616
PGSC0003DMG400025129	0	dof zinc finger protein	Dof	1.68262	#N/A
PGSC0003DMG400019155	OSI_10980	Zinc finger protein	Dof	1.9086	#N/A
PGSC0003DMG400000441	0	Zinc finger protein	Dof	2.25435	2.5277
PGSC0003DMG400029729	0	dof zinc finger protein	Dof	2.41424	1.82571
PGSC0003DMG400029708	0	Dof domain, zinc finger	Dof	2.62794	2.73651
PGSC0003DMG400023426	OSI_10980	Zinc finger protein	Dof	2.91113	#N/A
PGSC0003DMG400019528	0	dof zinc finger protein	Dof	3.84882	2.12571
PGSC0003DMG400033046	0	dof zinc finger protein	Dof	3.86971	3.05998
PGSC0003DMG400018408	0	Dof domain, zinc finger	Dof	4.12138	3.80942
PGSC0003DMG400002507	DOF1	Zinc finger protein	Dof	#N/A	-2.037
PGSC0003DMG400029191	0	dof zinc finger protein	Dof	#N/A	1.788
PGSC0003DMG400037029	0	Dof-type zinc finger domain-containing protein	Dof	#N/A	2.24019
PGSC0003DMG401008915	DP1	transcription	E2F/DP	1.39535	#N/A
PGSC0003DMG400019693	0	Transcription factor	ERF	-10.4651	-8.26286
PGSC0003DMG400038366	0	dehydration-responsive element-binding protein	ERF	-10.1935	-10.1935
PGSC0003DMG400008734	0	Transcription factor	ERF	-8.06388	-8.04176
PGSC0003DMG400040918	0	ethylene-responsive transcription factor ERF098-like	ERF	-8.06224	-5.46095
PGSC0003DMG400012527	OSI_17041	Transcription factor	ERF	-7.91336	-7.40568
PGSC0003DMG400017233	OSI_32479	Transcription factor	ERF	-7.85753	#N/A
PGSC0003DMG400028700	0	dehydration-responsive element-binding protein	ERF	-7.3728	-10.4964
PGSC0003DMG400045092	0	AP2 ERF domain-containing transcription factor source	ERF	-7.3559	-7.3559
PGSC0003DMG400026049	0	AP2	ERF	-6.66888	-7.1819
PGSC0003DMG400023593	0	Transcription factor	ERF	-6.5747	-6.561
PGSC0003DMG400041045	0	AP2	ERF	-6.56257	-6.54133
PGSC0003DMG400026261	0	Transcription factor	ERF	-6.29013	#N/A
PGSC0003DMG400002272	0	AP2	ERF	-5.80696	#N/A
PGSC0003DMG400030781	OSI_29453	AP2	ERF	-5.70407	-7.13582
PGSC0003DMG400012497	OSI_17041	Transcription factor	ERF	-5.59745	-5.60106
PGSC0003DMG400012525	0	AP2	ERF	-5.53302	-7.72617
PGSC0003DMG400004538	0	AP2	ERF	-5.36606	-10.9169
PGSC0003DMG400012526	0	AP2	ERF	-4.96969	-8.07459
PGSC0003DMG400022759	OSI_17041	Transcription factor	ERF	-4.43406	-6.27468
PGSC0003DMG400006369	0	AP2 ERF domain-containing transcription factor	ERF	-4.36254	-1.72837
PGSC0003DMG400012154	0	Transcription factor	ERF	-4.13974	-4.58237
PGSC0003DMG400004024	0	Transcription factor	ERF	-3.5901	-8.11163
PGSC0003DMG400008264	0	Transcription factor	ERF	-3.56185	-7.12624
PGSC0003DMG400016006	0	Transcription factor	ERF	-3.32809	-2.8474
PGSC0003DMG400012828	0	Transcription factor	ERF	-3.10123	-3.38323
PGSC0003DMG400005837	0	Transcription factor	ERF	-3.08753	#N/A
PGSC0003DMG400014594	0	transcription factor	ERF	-3.08021	#N/A
PGSC0003DMG400025797	0	Transcription factor	ERF	-2.96491	-6.763
PGSC0003DMG400031795	0	Transcription factor	ERF	-2.93292	#N/A
PGSC0003DMG400000365	0	Transcription factor	ERF	-2.81645	-1.76281
PGSC0003DMG400026260	0	Transcription factor	ERF	-2.80675	#N/A
PGSC0003DMG400017813	0	Transcription factor	ERF	-2.78714	-2.43574
PGSC0003DMG400036493	0	Transcription factor	ERF	-2.75999	-3.85929
PGSC0003DMG400008248	0	Transcription factor	ERF	-2.65716	-6.59559
PGSC0003DMG400025282	OSI_17041	Transcription factor	ERF	-2.37018	-6.35394
PGSC0003DMG400008263	0	Transcription factor	ERF	-2.25479	-6.65512
PGSC0003DMG400026048	0	AP2	ERF	-2.01684	-4.33386
PGSC0003DMG400029713	0	transcription factor	ERF	-1.96848	-2.32569
PGSC0003DMG400002235	0	Dehydration-responsive element-binding protein	ERF	-1.90247	-2.41402
PGSC0003DMG400004025	0	AP2	ERF	-1.78736	-9.77231
PGSC0003DMG400002350	0	Transcription factor	ERF	-1.78223	-1.96694
PGSC0003DMG400017231	0	Transcription factor	ERF	-1.74072	1.97917
PGSC0003DMG400007951	0	Transcription factor	ERF	-1.73808	-1.82362
PGSC0003DMG400013256	0	transcription factor	ERF	-1.36681	-1.2398
PGSC0003DMG402013892	0	Inherit from NOG: AvrBs3 and PthA family of transcription activator-like effector proteins	ERF	-1.35734	#N/A
PGSC0003DMG400012524	0	AP2	ERF	-1.25353	-3.78065
PGSC0003DMG400004898	0	Transcription factor	ERF	1.0093	0.980798
PGSC0003DMG400014309	CBF1	dehydration-responsive element-binding protein	ERF	1.12378	-2.55632
PGSC0003DMG400010750	0	Transcription factor	ERF	1.14699	#N/A
PGSC0003DMG400016004	0	transcription factor	ERF	1.26778	1.58121
PGSC0003DMG400020625	OSI_22202	transcription factor	ERF	1.26821	1.00981
PGSC0003DMG400034101	0	Transcription factor	ERF	1.47497	#N/A
PGSC0003DMG400014570	0	AP2	ERF	1.63445	#N/A
PGSC0003DMG400026232	0	Transcription factor	ERF	1.86357	#N/A
PGSC0003DMG400024606	0	AP2	ERF	2.1566	#N/A
PGSC0003DMG400002899	OSI_29453	Transcription factor	ERF	2.42172	-1.62852
PGSC0003DMG400016812	0	Transcription factor	ERF	2.63419	3.38068
PGSC0003DMG400004826	0	AP2 ERF domain-containing transcription factor	ERF	3.27521	#N/A
PGSC0003DMG400025989	0	AP2	ERF	3.30862	#N/A
PGSC0003DMG400010753	ERF6	ethylene-responsive transcription factor 5-like	ERF	3.32085	2.60468
PGSC0003DMG400004825	0	AP2 ERF domain-containing transcription factor	ERF	3.70103	#N/A
PGSC0003DMG400040046	ERF6	ethylene-responsive transcription factor 5-like	ERF	4.65551	2.87806
PGSC0003DMG400036566	ERF6	ethylene-responsive transcription factor 5-like	ERF	4.74921	3.20857
PGSC0003DMG400008352	OSI_25309	Transcription factor	ERF	4.93625	#N/A
PGSC0003DMG400015889	0	Dehydration-responsive element-binding protein	ERF	#N/A	-3.23641
PGSC0003DMG400014311	CBF1	dehydration-responsive element-binding protein	ERF	#N/A	-3.1143
PGSC0003DMG400018352	OSI_08216	Transcription factor	ERF	#N/A	-2.78514
PGSC0003DMG400008538	0	AP2	ERF	#N/A	-2.66575
PGSC0003DMG400027117	DREB2B	Dehydration-responsive element-binding protein	ERF	#N/A	-2.60252
PGSC0003DMG400031294	0	transcription factor	ERF	#N/A	-2.30681
PGSC0003DMG400014310	CBF1	dehydration-responsive element-binding protein	ERF	#N/A	-1.81004
PGSC0003DMG400026461	0	dehydration-responsive element-binding protein 3-like	ERF	#N/A	-1.49714
PGSC0003DMG400009475	OSI_22202	Transcription factor	ERF	#N/A	-1.3503
PGSC0003DMG400014541	0	Transcription factor	ERF	#N/A	1.42954
PGSC0003DMG400026136	0	Transcription factor	ERF	#N/A	1.52916
PGSC0003DMG400014610	0	transcription factor	ERF	#N/A	1.67941
PGSC0003DMG400028500	0	Transcription factor	ERF	#N/A	2.14172
PGSC0003DMG400009304	0	Myb family transcription factor	G2-like	-4.86142	-4.98446
PGSC0003DMG400010067	0	Myb-like DNA-binding domain	G2-like	-4.21147	-4.82882
PGSC0003DMG400002144	0	MYB family transcription factor	G2-like	-3.68616	#N/A
PGSC0003DMG400000828	0	MYB family transcription factor	G2-like	-2.01858	-3.10446
PGSC0003DMG400011435	0	Myb-like DNA-binding domain	G2-like	-1.74176	-2.26236
PGSC0003DMG400007174	0	Myb-like DNA-binding domain	G2-like	0.980973	1.28102
PGSC0003DMG400023467	0	MYB family transcription factor	G2-like	1.61077	1.19234
PGSC0003DMG400028100	0	Myb-like DNA-binding domain	G2-like	1.72659	2.56509
PGSC0003DMG400026644	0	dna binding	G2-like	1.90179	#N/A
PGSC0003DMG400014803	OSI_27903	Transcription factor	G2-like	2.14808	3.05544
PGSC0003DMG400011688	0	transcription factor	G2-like	2.557	#N/A
PGSC0003DMG400009378	GLK1	transcription factor	G2-like	4.04271	3.97927
PGSC0003DMG400021857	GLK1	transcription factor	G2-like	6.35287	4.60945
PGSC0003DMG400010194	OSI_06510	Myb-like DNA-binding domain	G2-like	#N/A	-1.84899
PGSC0003DMG400015893	0	dna binding	G2-like	#N/A	-1.46418
PGSC0003DMG400008401	0	Transcription factor	G2-like	#N/A	1.66189
PGSC0003DMG400025801	0	MYB family transcription factor	G2-like	#N/A	2.03749
PGSC0003DMG400023341	0	gata transcription factor	GATA	-3.7577	-3.4185
PGSC0003DMG400027264	0	gata transcription factor	GATA	-2.76777	-2.54127
PGSC0003DMG400015502	0	transcription factor	GATA	-2.28094	-3.67712
PGSC0003DMG400020491	0	GATA transcription factor	GATA	-1.04317	-1.0337
PGSC0003DMG400011579	0	gata transcription factor	GATA	1.16458	1.35038
PGSC0003DMG400026248	0	GATA transcription factor	GATA	1.78607	0.983112
PGSC0003DMG400026193	0	storekeeper protein	GeBP	-1.77723	-1.7796
PGSC0003DMG400026196	0	storekeeper protein	GeBP	-1.38981	-1.79127
PGSC0003DMG400019232	0	Chitin-inducible gibberellin-responsive protein	GRAS	-3.19066	-3.27903
PGSC0003DMG400023556	0	Scarecrow-like protein	GRAS	-1.74999	-2.34177
PGSC0003DMG400013356	0	Scarecrow-like protein	GRAS	-1.60083	-2.91155
PGSC0003DMG400012683	0	Scarecrow-like protein	GRAS	-1.45574	#N/A
PGSC0003DMG400008442	0	Scarecrow-like protein	GRAS	-1.28564	#N/A
PGSC0003DMG400021444	SHR2	Transcription factor	GRAS	1.02914	1.46082
PGSC0003DMG400024781	0	Scarecrow-like protein	GRAS	1.35246	1.86884
PGSC0003DMG400026643	0	nodulation-signaling pathway 2 protein-like	GRAS	1.36166	#N/A
PGSC0003DMG400015692	GAI	DELLA protein	GRAS	1.38619	1.12328
PGSC0003DMG400019211	GAI	DELLA protein	GRAS	3.54537
PGSC0003DMG400016833	SCR	Transcription factor	GRAS	1.45341	#N/A
PGSC0003DMG400004752	0	GRAS domain family	GRAS	1.5941	1.57582
PGSC0003DMG400011742	0	Transcription factor	GRAS	1.86277	1.68181
PGSC0003DMG400014900	0	Scarecrow-like protein	GRAS	1.9598	1.30443
PGSC0003DMG400014589	0	calmodulin-binding protein	GRAS	2.12011	#N/A
PGSC0003DMG400006132	PAT1	Chitin-inducible gibberellin-responsive protein	GRAS	2.24208	3.10518
PGSC0003DMG400039263	OSI_11994	Pathway 1	GRAS	2.24388	#N/A
PGSC0003DMG400012071	OSI_10846	Nodulation-signaling pathway 2	GRAS	2.31483	2.16355
PGSC0003DMG400006352	0	Scarecrow-like protein	GRAS	2.47012	2.47095
PGSC0003DMG400022244	OSI_06240	scarecrow-like protein 18	GRAS	2.87626	4.23872
PGSC0003DMG400002139	0	Scarecrow-like protein	GRAS	2.93972	2.26108
PGSC0003DMG400014099	OSI_11994	Pathway 1	GRAS	3.84168	3.21882
PGSC0003DMG400024937	0	Scarecrow-like protein	GRAS	4.60898	3.53347
PGSC0003DMG400037075	0	GRAS family transcription factor	GRAS	5.09849	#N/A
PGSC0003DMG400026191	0	Scarecrow-like protein	GRAS	5.44326	5.11584
PGSC0003DMG400021802	0	Chitin-inducible gibberellin-responsive protein	GRAS	#N/A	-2.19002
PGSC0003DMG400030468	0	Scarecrow-like protein	GRAS	#N/A	-1.63301
PGSC0003DMG400024853	0	Scarecrow-like protein	GRAS	#N/A	-1.56302
PGSC0003DMG400029921	0	Scarecrow-like protein	GRAS	#N/A	-1.50584
PGSC0003DMG400019200	0	Scarecrow-like protein	GRAS	#N/A	-1.44335
PGSC0003DMG400010121	0	Scarecrow-like protein	GRAS	#N/A	-1.01797
PGSC0003DMG400004649	OSI_35053	Scarecrow-like protein	GRAS	#N/A	2.53333
PGSC0003DMG400029384	0	growth-regulating factor	GRF	1.67965	2.14262
PGSC0003DMG400003220	0	QLQ	GRF	1.73871	#N/A
PGSC0003DMG400018491	0	growth-regulating factor	GRF	#N/A	1.6037
PGSC0003DMG400030881	0	growth-regulating factor	GRF	#N/A	2.39275
PGSC0003DMG400014279	0	0	HD-ZIP	-2.97382	-1.68218
PGSC0003DMG400030837	0	Homeobox associated leucine zipper	HD-ZIP	-2.01571	-1.40431
PGSC0003DMG400000248	0	homeobox-leucine zipper protein	HD-ZIP	-1.75363	-2.14094
PGSC0003DMG400006311	HAT14	Homeobox-leucine zipper protein	HD-ZIP	-1.07339	-1.43836
PGSC0003DMG402029143	HOX29	homeobox-leucine zipper protein	HD-ZIP	-1.03665	#N/A
PGSC0003DMG400001417	0	homeobox-leucine zipper protein	HD-ZIP	1.3559	#N/A
PGSC0003DMG400016790	0	homeobox-leucine zipper protein	HD-ZIP	1.4724	1.85327
PGSC0003DMG400016148	0	homeobox-leucine zipper protein	HD-ZIP	1.73786	2.29721
PGSC0003DMG400025342	0	Homeobox associated leucine zipper	HD-ZIP	1.78733	#N/A
PGSC0003DMG400031777	0	homeobox-leucine zipper protein	HD-ZIP	2.2568	2.31118
PGSC0003DMG400025614	ATHB23	homeobox-leucine zipper protein	HD-ZIP	2.37196	1.8053
PGSC0003DMG402012500	0	homeobox-leucine zipper protein	HD-ZIP	2.51465	3.07194
PGSC0003DMG400017640	0	Homeobox associated leucine zipper	HD-ZIP	3.15624	2.72643
PGSC0003DMG400002835	0	homeobox-leucine zipper protein	HD-ZIP	3.27503	3.48107
PGSC0003DMG400005472	0	Homeobox associated leucine zipper	HD-ZIP	4.10055	3.40282
PGSC0003DMG400030494	0	homeobox-leucine zipper protein	HD-ZIP	#N/A	-3.3362
PGSC0003DMG400027770	0	homeobox-leucine zipper protein	HD-ZIP	#N/A	-3.0426
PGSC0003DMG400012682	0	homeobox-leucine zipper protein	HD-ZIP	#N/A	-1.70101
PGSC0003DMG400018509	0	homeobox-leucine zipper protein	HD-ZIP	#N/A	1.77227
PGSC0003DMG400023707	HAT14	Homeobox-leucine zipper protein	HD-ZIP	#N/A	2.12758
PGSC0003DMG400027283	0	transcription factor	HSF	-3.32858	#N/A
PGSC0003DMG402019343	HSFA2C	heat stress transcription factor	HSF	-3.03358	-2.46004
PGSC0003DMG400019344	HSFA2C	transcription factor	HSF	-2.90557	-2.42405
PGSC0003DMG401004023	0	heat shock factor	HSF	-2.7284	-2.20734
PGSC0003DMG401002683	HSFA3	heat stress transcription factor	HSF	-2.66649	-3.06238
PGSC0003DMG401019343	HSFA2C	heat stress transcription factor	HSF	-2.40582	-2.03826
PGSC0003DMG400006447	HSFA2C	heat stress transcription factor	HSF	-2.04679	-1.75357
PGSC0003DMG400008223	HSFA2	heat shock transcription factor	HSF	-2.02883	-2.83571
PGSC0003DMG400016270	HSFA2C	transcription factor	HSF	-1.14699	-2.32476
PGSC0003DMG400028414	HSFA4B	heat stress transcription factor	HSF	-1.12698	-1.28652
PGSC0003DMG400017484	0	heat stress transcription factor	HSF	-1.10939	-1.33233
PGSC0003DMG400003160	0	heat stress transcription factor	HSF	1.65279	#N/A
PGSC0003DMG400000380	0	Transcription factor	HSF	2.28952	1.13654
PGSC0003DMG400032793	0	Heat stress transcription factor	HSF	2.58922	#N/A
PGSC0003DMG400007962	0	heat stress transcription factor	HSF	#N/A	2.26205
PGSC0003DMG400029718	0	HSF-type DNA-binding	HSF	#N/A	2.91868
PGSC0003DMG400012653	0	lob domain-containing protein	LBD	-8.01498	#N/A
PGSC0003DMG400004138	0	lob domain-containing protein	LBD	-7.18601	-4.88833
PGSC0003DMG400025400	0	lob domain-containing protein	LBD	-4.27777	-2.79353
PGSC0003DMG402000764	OSI_12601	lob domain-containing protein	LBD	-3.55732	-4.22618
PGSC0003DMG400014757	0	lob domain-containing protein	LBD	-3.40149	-7.05605
PGSC0003DMG400006914	0	lob domain-containing protein	LBD	-2.95495	-1.0386
PGSC0003DMG401000764	OSI_12601	lob domain-containing protein	LBD	-2.8798	-2.83668
PGSC0003DMG400005719	0	lob domain-containing protein	LBD	-2.44529	#N/A
PGSC0003DMG400027078	0	lob domain-containing protein	LBD	-2.26486	-2.9583
PGSC0003DMG400025752	0	lob domain-containing protein	LBD	-1.12573	-1.51429
PGSC0003DMG400004880	OSI_29160	lob domain-containing protein	LBD	#N/A	-3.06127
PGSC0003DMG400020069	0	lob domain-containing protein	LBD	#N/A	-2.22857
PGSC0003DMG400029080	0	lob domain-containing protein	LBD	#N/A	-2.03649
PGSC0003DMG400020562	OSI_18591	lob domain-containing protein	LBD	#N/A	-2.02226
PGSC0003DMG400024936	0	lob domain-containing protein	LBD	#N/A	1.41113
PGSC0003DMG400014547	0	Protein of unknown function DUF260	LBD	#N/A	2.27559
PGSC0003DMG400021509	0	Protein of unknown function DUF260	LBD	#N/A	4.73294
PGSC0003DMG402012772	0	Protein of unknown function DUF260	LBD	#N/A	-4.03512
PGSC0003DMG400027663	0	lob domain-containing protein	LBD	#N/A	-3.97031
PGSC0003DMG400014174	LFY	Transcription factor	LFY	-3.4202	-2.72521
PGSC0003DMG400017509	LOL1	LSD1 zinc finger domain containing protein, expressed	LSD	-1.66674	#N/A
PGSC0003DMG400003541	TM6	Transcription factor	MIKC_MADS	-3.23354	-1.93886
PGSC0003DMG400022748	0	transcription factor	MIKC_MADS	-1.73208	#N/A
PGSC0003DMG400000008	AGL20	transcription factor	MIKC_MADS	1.71544	1.10781
PGSC0003DMG400004081	FUL1	Transcription factor	MIKC_MADS	3.37374	3.94623
PGSC0003DMG401015205	0	SRF-type transcription factor (DNA-binding and dimerisation domain)	MIKC_MADS	4.46396	#N/A
PGSC0003DMG400024625	FUL1	transcription factor	MIKC_MADS	#N/A	2.07418
PGSC0003DMG400022460	0	0	M-type_MADS	-6.46153	-4.67166
PGSC0003DMG400044568	0	SRF-type transcription factor (DNA-binding and dimerisation domain)	M-type_MADS	-2.79801	-4.00942
PGSC0003DMG400005119	0	agamous-like MADS-box protein	M-type_MADS	-2.58152	-2.78139
PGSC0003DMG400009349	0	Transcription factor	M-type_MADS	-1.03704	#N/A
PGSC0003DMG400018623	0	SRF-type transcription factor (DNA-binding and dimerisation domain)	M-type_MADS	#N/A	-2.84304
PGSC0003DMG400018427	MYB105	myb domain protein	MYB	-9.07561	-7.72222
PGSC0003DMG400028282	0	Myb-like DNA-binding domain	MYB	-6.0613	#N/A
PGSC0003DMG400005641	0	Transcription factor	MYB	-5.08008	-4.01948
PGSC0003DMG400001325	0	Transcription factor	MYB	-4.47588	-4.4785
PGSC0003DMG400007994	0	Myb-like DNA-binding domain	MYB	-4.12906	-3.5693
PGSC0003DMG402004611	MYB108	Myblike DNAbinding domain containing protein	MYB	-4.08	-4.40836
PGSC0003DMG401004611	MYB108	MYB transcription factor	MYB	-3.83844	-5.83452
PGSC0003DMG400026176	0	myb-related protein Myb4-like	MYB	-3.41082	-3.59751
PGSC0003DMG400023405	0	Myb-like DNA-binding domain	MYB	-3.32686	#N/A
PGSC0003DMG400014291	0	Transcription factor	MYB	-3.07782	-5.07042
PGSC0003DMG400004612	MYB108	MYB transcription factor	MYB	-3.00826	-4.11916
PGSC0003DMG400003316	0	transcription factor	MYB	-2.99203	-2.72178
PGSC0003DMG400027077	OSI_00565	Myb-like DNA-binding domain	MYB	-2.9672	-3.41255
PGSC0003DMG400005918	GAM1	Transcription factor	MYB	-2.67132	-2.49069
PGSC0003DMG400007325	0	Transcription factor	MYB	-2.50298	-2.73842
PGSC0003DMG400021401	0	Transcription factor	MYB	-2.48974	#N/A
PGSC0003DMG401026177	0	myb-related protein Myb4-like	MYB	-2.32762	-4.30474
PGSC0003DMG400020071	0	Myblike DNAbinding domain containing protein	MYB	-2.29654	#N/A
PGSC0003DMG400018113	OSI_00565	Myb-like DNA-binding domain	MYB	-2.19243	-3.43322
PGSC0003DMG400008834	0	Transcription factor	MYB	-1.68515	-2.15671
PGSC0003DMG400016292	MYB14	Myb-related protein	MYB	-1.48347	#N/A
PGSC0003DMG400002013	0	Transcription factor	MYB	1.16941	#N/A
PGSC0003DMG400024983	0	transcription factor	MYB	1.26757	#N/A
PGSC0003DMG400022689	GAM1	Transcription factor	MYB	1.29	#N/A
PGSC0003DMG400030348	0	Transcription factor	MYB	1.44408	1.14731
PGSC0003DMG400025612	0	transcription factor	MYB	1.48041	#N/A
PGSC0003DMG400020344	0	Transcription factor	MYB	1.51255	1.785
PGSC0003DMG400027126	0	Transcription factor	MYB	1.60314	1.60511
PGSC0003DMG400025303	0	transcription factor	MYB	1.82557	#N/A
PGSC0003DMG400004948	0	Transcription factor	MYB	2.16338	1.74771
PGSC0003DMG400006176	MYB4	transcription factor	MYB	2.25059	2.69607
PGSC0003DMG400015536	0	Transcription factor	MYB	2.60355	2.11837
PGSC0003DMG400001504	0	Transcription factor	MYB	3.16712	5.3536
PGSC0003DMG400015767	0	Transcription factor	MYB	3.39375	4.53535
PGSC0003DMG400001376	MYB121	Myb-like DNA-binding domain	MYB	4.86632	3.20493
PGSC0003DMG400011250	0	Transcription factor	MYB	5.43063	3.82845
PGSC0003DMG400027202	0	Transcription factor	MYB	7.88893	6.56779
PGSC0003DMG402026177	0	myb-related protein Myb4-like	MYB	#N/A	-3.21076
PGSC0003DMG400019535	MYB94	Transcription factor	MYB	#N/A	-2.88537
PGSC0003DMG400015668	0	Transcription factor	MYB	#N/A	-2.26427
PGSC0003DMG400017223	MYB14	Myb-related protein	MYB	#N/A	-1.87496
PGSC0003DMG400026628	0	Myblike DNAbinding domain containing protein	MYB	#N/A	3.46825
PGSC0003DMG400003737	OSI_21126	SANT	MYB_related	-5.76286	-3.77412
PGSC0003DMG400028098	OSI_21126	Transcription factor	MYB_related	-4.97687	#N/A
PGSC0003DMG400004610	0	Myblike DNAbinding domain containing protein	MYB_related	-4.45314	-7.1348
PGSC0003DMG400015461	OSI_21126	SANT	MYB_related	-3.72715	-4.51077
PGSC0003DMG400008340	0	Myblike DNAbinding domain containing protein	MYB_related	-3.38182	-3.33068
PGSC0003DMG400008339	0	Myblike DNAbinding domain containing protein	MYB_related	-2.91681	-3.98622
PGSC0003DMG402024549	0	MYB family transcription factor	MYB_related	-2.08345	-2.47359
PGSC0003DMG402017733	BDP1	Inherit from KOG: B double prime 1, subunit of RNA polymerase III transcription initiation factor IIIB	MYB_related	-0.85941	-1.16435
PGSC0003DMG400024572	0	Transcription factor	MYB_related	1.0159	#N/A
PGSC0003DMG400033030	0	Transcription factor	MYB_related	1.02875	#N/A
PGSC0003DMG400002138	OSI_10944	Telomere repeat-binding protein	MYB_related	1.48693	#N/A
PGSC0003DMG400021459	0	MYB family transcription factor	MYB_related	1.70581	1.40528
PGSC0003DMG400008123	0	Myblike DNAbinding domain containing protein	MYB_related	1.72092	#N/A
PGSC0003DMG401010883	0	Myblike DNAbinding domain containing protein	MYB_related	1.82915	3.99074
PGSC0003DMG402010883	0	Transcription factor	MYB_related	2.81896	2.66761
PGSC0003DMG400030397	0	Myblike DNAbinding domain containing protein	MYB_related	3.35268	3.3181
PGSC0003DMG400011294	CCA1	Transcription factor	MYB_related	4.72616	3.12427
PGSC0003DMG400025632	OSI_14230	Myb-like DNA-binding domain	MYB_related	4.80868	3.28984
PGSC0003DMG400011048	0	Transcription factor	MYB_related	6.9073	4.86569
PGSC0003DMG400009570	0	Transcription factor	MYB_related	#N/A	2.58312
PGSC0003DMG400032555	0	(NAC) domain-containing protein	NAC	-4.30962	-3.45278
PGSC0003DMG400021474	OSI_09763	(No apical meristem) protein	NAC	-3.63679	-3.23638
PGSC0003DMG400017505	0	NAC domain containing protein	NAC	-3.55468	#N/A
PGSC0003DMG400026332	0	NAC domain-containing protein	NAC	-2.45067	-2.64499
PGSC0003DMG400000555	0	nac domain	NAC	-1.2866	-1.48235
PGSC0003DMG400019615	0	NAC domain-containing protein	NAC	1.28586	#N/A
PGSC0003DMG400033047	0	NAC domain-containing protein	NAC	1.88988	1.53387
PGSC0003DMG400011268	0	NAC domain-containing protein	NAC	2.06825	#N/A
PGSC0003DMG400029741	0	(NAC) domain-containing protein	NAC	2.09029	2.94054
PGSC0003DMG400018435	0	nac domain protein	NAC	2.43579	2.93475
PGSC0003DMG400019293	0	nac domain	NAC	2.43731	2.74618
PGSC0003DMG400023447	0	No apical meristem (NAM) protein	NAC	3.22786	4.22574
PGSC0003DMG400002824	0	nac domain protein	NAC	5.03909	5.67376
PGSC0003DMG402027023	0	nac domain	NAC	#N/A	-2.12154
PGSC0003DMG400005892	0	NAC domain-containing protein	NAC	#N/A	-1.79395
PGSC0003DMG400020147	0	No apical meristem (NAM) protein	NAC	#N/A	-1.78576
PGSC0003DMG400001338	0	NAC domain-containing protein	NAC	#N/A	-1.66101
PGSC0003DMG400009245	0	(NAC) domain-containing protein	NAC	#N/A	-1.52231
PGSC0003DMG400006863	NFYA	Nuclear transcription factor Y subunit	NF-YA	1.13968	#N/A
PGSC0003DMG401021124	NFYA	Nuclear transcription factor Y subunit	NF-YA	1.98291	#N/A
PGSC0003DMG400021747	NFYA	Nuclear transcription factor Y subunit	NF-YA	2.41583	1.87022
PGSC0003DMG400021365	NFYA	Nuclear transcription factor Y subunit	NF-YA	3.06616	1.78201
PGSC0003DMG400028144	NFYA	Nuclear transcription factor Y	NF-YA	4.04603	3.10392
PGSC0003DMG400022172	0	Nuclear transcription factor Y subunit	NF-YB	-2.28071	-4.15119
PGSC0003DMG400004299	0	Nuclear transcription factor Y subunit	NF-YB	2.43244	1.83933
PGSC0003DMG400011385	OSI_05092	Nuclear transcription factor Y subunit	NF-YB	2.84373	#N/A
PGSC0003DMG400044580	0	Transcription factor	NF-YB	#N/A	3.22914
PGSC0003DMG400008989	NFYC	Nuclear transcription factor Y subunit	NF-YC	1.64739	1.46416
PGSC0003DMG401012256	0	RWP-RK domain-containing protein	Nin-like	-1.55094	#N/A
PGSC0003DMG400029643	0	lysine (K)-specific demethylase	Nin-like	-0.8588	-1.20608
PGSC0003DMG400013616	0	RWP-RK domain-containing protein	Nin-like	1.32139	#N/A
PGSC0003DMG400009909	OSI_32291	RWP-RK domain-containing protein	Nin-like	1.76857	1.786
PGSC0003DMG401005796	0	transcription, DNA-dependent	Nin-like	#N/A	1.11553
PGSC0003DMG402012256	0	transcription, DNA-dependent	Nin-like	#N/A	1.24292
PGSC0003DMG400000811	RAV1	AP2 ERF and B3 domain-containing	RAV	#N/A	-1.84235
PGSC0003DMG400021902	TGA1	Squamosa promoter-binding-like protein	SBP	-3.21974	-3.39294
PGSC0003DMG400022824	0	squamosa promoter-binding protein 1-like	SBP	-2.28241	-1.76655
PGSC0003DMG400011433	0	Squamosa promoter-binding-like protein	SBP	1.59684	#N/A
PGSC0003DMG400026027	0	SBP domain	SBP	#N/A	-4.07232
PGSC0003DMG400003616	0	Domain of unknown function (DUF702)	SRS	-1.60664	-1.93027
PGSC0003DMG400003761	SRS5	Domain of unknown function (DUF702)	SRS	1.48962	#N/A
PGSC0003DMG400009453	LRP1	Domain of unknown function (DUF702)	SRS	1.87636	1.78815
PGSC0003DMG400030969	0	Domain of unknown function (DUF702)	SRS	2.38337	2.28062
PGSC0003DMG400008057	0	POX	TALE	-2.37006	-2.33555
PGSC0003DMG400002769	0	Homeobox protein knotted-1-like	TALE	-1.07434	#N/A
PGSC0003DMG400030961	0	BEL1-like homeodomain protein	TALE	1.13728	#N/A
PGSC0003DMG400022736	0	Homeobox protein knotted-1-like	TALE	1.55832	1.45824
PGSC0003DMG400021323	0	BEL1-like homeodomain protein	TALE	2.36362	1.88525
PGSC0003DMG400012329	0	Homeobox protein BEL1 homolog	TALE	2.41455	1.63487
PGSC0003DMG400005930	0	homeobox	TALE	2.42968	1.93279
PGSC0003DMG400019635	0	BEL1-like homeodomain protein	TALE	2.85937	2.69274
PGSC0003DMG400016711	STM	homeobox protein	TALE	#N/A	-1.66934
PGSC0003DMG400045197	0	Transcription factor	TCP	-1.7149	#N/A
PGSC0003DMG400024928	0	transcription factor	TCP	1.93296	#N/A
PGSC0003DMG400040232	TCP20	Transcription factor	TCP	2.16045	2.15534
PGSC0003DMG400022738	0	Transcription factor	TCP	2.35549	#N/A
PGSC0003DMG400033078	0	Transcription factor	TCP	2.46872	#N/A
PGSC0003DMG400000597	0	transcription factor	TCP	2.5058	#N/A
PGSC0003DMG400022964	0	0	TCP	2.82569	3.34076
PGSC0003DMG400003382	0	Transcription factor	TCP	3.3074	3.18893
PGSC0003DMG400005705	TB1	Transcription factor	TCP	#N/A	2.49833
PGSC0003DMG400002728	0	0	Trihelix	-4.44865	#N/A
PGSC0003DMG400003964	0	trihelix transcription factor GT-2-like	Trihelix	-3.1376	-2.6656
PGSC0003DMG400029747	0	0	Trihelix	-2.26942	-2.15006
PGSC0003DMG400020098	0	Alcohol dehydrogenase transcription factor Myb/SANT-like	Trihelix	-2.13431	-1.00543
PGSC0003DMG400007806	UTF1	Inherit from KOG: Transcription factor	Trihelix	-1.28804	-1.1389
PGSC0003DMG400005408	0	0	Trihelix	#N/A	1.33068
PGSC0003DMG400001565	0	wuschel-related homeobox	WOX	-1.17946	-0.858308
PGSC0003DMG400019824	WRKY40	Transcription factor	WRKY	-6.5501	-5.10155
PGSC0003DMG400018081	WRKY73	WRKY transcription factor	WRKY	-5.82353	-4.01551
PGSC0003DMG400005836	WRKY41	transcription factor	WRKY	-5.3635	-4.46356
PGSC0003DMG400012318	WRKY29	transcription factor	WRKY	-4.81185	-3.6511
PGSC0003DMG400009051	0	Transcription factor	WRKY	-4.78036	-4.04997
PGSC0003DMG400027208	0	WRKY transcription factor	WRKY	-3.86937	-3.8501
PGSC0003DMG400009103	0	Transcription factor	WRKY	-3.09806	-4.39765
PGSC0003DMG400000064	WRKY 23	WRKY transcription factor	WRKY	-3.02052	-4.17363
PGSC0003DMG400017349	WRKY28	Transcription factor	WRKY	-2.9244	#N/A
PGSC0003DMG400019408	0	WRKY transcription factor	WRKY	-2.90354	-5.39975
PGSC0003DMG400009703	WRKY8	transcription factor	WRKY	-2.70564	-2.40894
PGSC0003DMG400029779	0	WRKY transcription factor	WRKY	-2.01245	-4.21807
PGSC0003DMG400008391	0	WRKY transcription factor	WRKY	-1.70766	#N/A
PGSC0003DMG400028381	0	Transcription factor	WRKY	-1.64705	-1.07447
PGSC0003DMG400028520	WRKY40	Transcription factor	WRKY	-1.63309	-2.78477
PGSC0003DMG400020432	WRKY69	Transcription factor	WRKY	-1.36819	-1.15027
PGSC0003DMG400022063	WRKY31	Transcription factor	WRKY	-1.1659	-3.26443
PGSC0003DMG400029815	WRKY20	WRKY transcription factor	WRKY	1.03589	#N/A
PGSC0003DMG400015015	WRKY10	Transcription factor	WRKY	1.44282	#N/A
PGSC0003DMG400015076	WRKY21	WRKY transcription factor	WRKY	1.5392	#N/A
PGSC0003DMG400022290	WRKY20	WRKY transcription factor	WRKY	1.55495	1.57725
PGSC0003DMG400025481	WRKY15	Transcription factor	WRKY	1.66255	1.7253
PGSC0003DMG400009014	0	WRKY	WRKY	1.90747	1.59164
PGSC0003DMG400008188	WRKY50	WRKY transcription factor	WRKY	2.34931	4.05992
PGSC0003DMG400005835	WRKY41	transcription factor	WRKY	#N/A	-2.83936
PGSC0003DMG400020608	WRKY70	Transcription factor	WRKY	#N/A	-2.67685
PGSC0003DMG400012160	0	WRKY transcription factor	WRKY	#N/A	-2.30634
PGSC0003DMG400029207	0	WRKY transcription factor	WRKY	#N/A	-2.07153
PGSC0003DMG400007947	WRKY7	WRKY transcription factor	WRKY	#N/A	-1.74497
PGSC0003DMG400009530	WRKY17	WRKY transcription factor	WRKY	#N/A	-1.51406
PGSC0003DMG402028822	0	WRKY transcription factor	WRKY	#N/A	-1.09662
PGSC0003DMG400001434	0	WRKY	WRKY	#N/A	2.30396
PGSC0003DMG400020206	WRKY75	WRKY transcription factor	WRKY	#N/A	6.23608
PGSC0003DMG400003736	0	AtHB33 AtHB33 (ARABIDOPSIS THALIANA HOMEOBOX PROTEIN 33)	ZF-HD	-4.32278	-5.47718
